# Supplementary material for: The dentate gyrus efficiently converges LEC and MEC inputs into multimodal, highly specific and reliable environmental representations
Source: Nat Neurosci. 2026 Mar 27;29(5):1166–80. doi: 10.1038/s41593-026-02240-0 (PMC13156041; doi:10.1038/s41593-026-02240-0)
Supplement: Supplementary file 6 — All statistical analyses [file 41593_2026_2240_MOESM6_ESM.xlsx]

## Sheet: Fig2a
rANOVA1
Row	SumSq	DF	MeanSq	F	pValue	pValueGG	pValueHF	pValueLB
(Intercept)	0.819007	1	0.819007	665.521	1.09209e-25	1.09209e-25	1.09209e-25	1.09209e-25
Group	0.165163	2	0.0825816	67.1054	3.39427e-13	3.39427e-13	3.39427e-13	3.39427e-13
Error	0.0467638	38	0.00123063	1	0.5	0.5	0.5	0.5
(Intercept):Context	0.000177631	1	0.000177631	1.5092	0.226815	0.226815	0.226815	0.226815
Group:Context	0.00071568	2	0.00035784	3.0403	0.0595915	0.0595915	0.0595915	0.0595915
Error(Context)	0.00447256	38	0.000117699	1	0.5	0.5	0.5	0.5
(Intercept):Days	0.000401325	4	0.000100331	0.752415	0.557865	0.536024	0.548395	0.391158
Group:Days	0.000876791	8	0.000109599	0.821916	0.584429	0.565963	0.576394	0.447251
Error(Days)	0.0202685	152	0.000133346	1	0.5	0.5	0.5	0.5
(Intercept):Context:Days	0.000147175	4	3.67936e-05	1.42214	0.22928	0.23901	0.235823	0.240445
Group:Context:Days	0.000106902	8	1.33627e-05	0.516491	0.842723	0.800298	0.816233	0.600738
Error(Context:Days)	0.00393255	152	2.58721e-05	1	0.5	0.5	0.5	0.5
rANOVA2
Row	SumSq	DF	MeanSq	F	pValue	pValueGG	pValueHF	pValueLB
(Intercept)	0.819007	1	0.819007	665.521	1.09209e-25	1.09209e-25	1.09209e-25	1.09209e-25
Group	0.165163	2	0.0825816	67.1054	3.39427e-13	3.39427e-13	3.39427e-13	3.39427e-13
Error	0.0467638	38	0.00123063	1	0.5	0.5	0.5	0.5
(Intercept):Context_Days	0.000726131	9	8.06812e-05	0.962311	0.47114	0.44158	0.449612	0.33281
Group:Context_Days	0.00169937	18	9.44096e-05	1.12605	0.324589	0.344876	0.340915	0.334892
Error(Context_Days)	0.0286737	342	8.38411e-05	1	0.5	0.5	0.5	0.5
MainEff1
Group_1	Group_2	Difference	StdErr	pValue	Lower	Upper
DG	LEC	-0.0262883	0.0043641	1.56336e-06	-0.0369316	-0.015645
DG	MEC	-0.0477265	0.00412242	9.56624e-10	-0.0577803	-0.0376726
LEC	DG	0.0262883	0.0043641	1.56336e-06	0.015645	0.0369316
LEC	MEC	-0.0214382	0.00429644	4.01275e-05	-0.0319164	-0.0109599
MEC	DG	0.0477265	0.00412242	9.56624e-10	0.0376726	0.0577803
MEC	LEC	0.0214382	0.00429644	4.01275e-05	0.0109599	0.0319164
MainEff2
Days_1	Days_2	Difference	StdErr	pValue	Lower	Upper
1	2	-0.000815947	0.0016293	0.986797	-0.00548074	0.00384885
1	3	-0.00226968	0.00186814	0.742823	-0.00761828	0.00307892
1	4	-0.00191286	0.00207148	0.88606	-0.00784363	0.0040179
1	5	0.000211069	0.0020196	0.999972	-0.00557116	0.00599329
2	1	0.000815947	0.0016293	0.986797	-0.00384885	0.00548074
2	3	-0.00145373	0.0015854	0.8886	-0.00599283	0.00308536
2	4	-0.00109692	0.00184349	0.975008	-0.00637493	0.0041811
2	5	0.00102702	0.00196151	0.984408	-0.00458891	0.00664294
3	1	0.00226968	0.00186814	0.742823	-0.00307892	0.00761828
3	2	0.00145373	0.0015854	0.8886	-0.00308536	0.00599283
3	4	0.000356819	0.0018053	0.999643	-0.00481185	0.00552549
3	5	0.00248075	0.00182564	0.656918	-0.00274616	0.00770766
4	1	0.00191286	0.00207148	0.88606	-0.0040179	0.00784363
4	2	0.00109692	0.00184349	0.975008	-0.0041811	0.00637493
4	3	-0.000356819	0.0018053	0.999643	-0.00552549	0.00481185
4	5	0.00212393	0.00139334	0.553571	-0.0018653	0.00611316
5	1	-0.000211069	0.0020196	0.999972	-0.00599329	0.00557116
5	2	-0.00102702	0.00196151	0.984408	-0.00664294	0.00458891
5	3	-0.00248075	0.00182564	0.656918	-0.00770766	0.00274616
5	4	-0.00212393	0.00139334	0.553571	-0.00611316	0.0018653
MainEff3
Context_1	Context_2	Difference	StdErr	pValue	Lower	Upper
1	2	0.00132216	0.00107625	0.226815	-0.000856582	0.00350091
2	1	-0.00132216	0.00107625	0.226815	-0.00350091	0.000856582
MainEff4
Context_Days_1	Context_Days_2	Difference	StdErr	pValue	Lower	Upper
1 1	1 2	0.00081636	0.001696	0.999971	-0.00487837	0.00651109
1 1	1 3	-0.00166217	0.00198544	0.997414	-0.00832875	0.00500442
1 1	1 4	-0.00180367	0.00239718	0.998864	-0.00985279	0.00624545
1 1	1 5	0.000373293	0.00216813	1	-0.00690673	0.00765332
1 1	2 1	0.00232666	0.00141096	0.815619	-0.00241098	0.0070643
1 1	2 2	-0.000121596	0.00222485	1	-0.00759207	0.00734888
1 1	2 3	-0.000550538	0.00202803	1	-0.00736015	0.00625908
1 1	2 4	0.000304607	0.00239632	1	-0.00774162	0.00835084
1 1	2 5	0.0023755	0.00256172	0.994472	-0.0062261	0.0109771
1 2	1 1	-0.00081636	0.001696	0.999971	-0.00651109	0.00487837
1 2	1 3	-0.00247853	0.00188905	0.944618	-0.00882148	0.00386442
1 2	1 4	-0.00262003	0.00221326	0.970534	-0.0100516	0.00481152
1 2	1 5	-0.000443068	0.00209878	1	-0.00749023	0.00660409
1 2	2 1	0.0015103	0.00182607	0.997642	-0.00462117	0.00764176
1 2	2 2	-0.000937956	0.00139071	0.999523	-0.00560761	0.0037317
1 2	2 3	-0.0013669	0.00177234	0.998622	-0.00731795	0.00458415
1 2	2 4	-0.000511753	0.00219618	1	-0.00788595	0.00686244
1 2	2 5	0.00155914	0.00240235	0.999651	-0.00650734	0.00962563
1 3	1 1	0.00166217	0.00198544	0.997414	-0.00500442	0.00832875
1 3	1 2	0.00247853	0.00188905	0.944618	-0.00386442	0.00882148
1 3	1 4	-0.000141507	0.00216345	1	-0.00740582	0.00712281
1 3	1 5	0.00203546	0.00209344	0.992223	-0.00499376	0.00906468
1 3	2 1	0.00398882	0.00239818	0.808222	-0.00406365	0.0120413
1 3	2 2	0.00154057	0.0022462	0.999455	-0.00600159	0.00908273
1 3	2 3	0.00111163	0.00143218	0.998552	-0.00369726	0.00592052
1 3	2 4	0.00196677	0.00255555	0.998645	-0.00661411	0.0105477
1 3	2 5	0.00403767	0.00252651	0.840801	-0.0044457	0.012521
1 4	1 1	0.00180367	0.00239718	0.998864	-0.00624545	0.00985279
1 4	1 2	0.00262003	0.00221326	0.970534	-0.00481152	0.0100516
1 4	1 3	0.000141507	0.00216345	1	-0.00712281	0.00740582
1 4	1 5	0.00217697	0.00184943	0.971581	-0.00403295	0.00838688
1 4	2 1	0.00413033	0.00232435	0.744764	-0.00367424	0.0119349
1 4	2 2	0.00168208	0.00215706	0.998499	-0.00556078	0.00892494
1 4	2 3	0.00125313	0.00175969	0.999264	-0.00465547	0.00716174
1 4	2 4	0.00210828	0.00136711	0.866283	-0.00248213	0.00669869
1 4	2 5	0.00417918	0.00162627	0.266499	-0.00128142	0.00963978
1 5	1 1	-0.000373293	0.00216813	1	-0.00765332	0.00690673
1 5	1 2	0.000443068	0.00209878	1	-0.00660409	0.00749023
1 5	1 3	-0.00203546	0.00209344	0.992223	-0.00906468	0.00499376
1 5	1 4	-0.00217697	0.00184943	0.971581	-0.00838688	0.00403295
1 5	2 1	0.00195337	0.00210084	0.994363	-0.0051007	0.00900744
1 5	2 2	-0.000494889	0.00235526	1	-0.00840326	0.00741349
1 5	2 3	-0.000923831	0.00206544	0.999984	-0.00785904	0.00601137
1 5	2 4	-6.86855e-05	0.00206081	1	-0.00698835	0.00685098
1 5	2 5	0.00200221	0.00174321	0.975739	-0.00385105	0.00785548
2 1	1 1	-0.00232666	0.00141096	0.815619	-0.0070643	0.00241098
2 1	1 2	-0.0015103	0.00182607	0.997642	-0.00764176	0.00462117
2 1	1 3	-0.00398882	0.00239818	0.808222	-0.0120413	0.00406365
2 1	1 4	-0.00413033	0.00232435	0.744764	-0.0119349	0.00367424
2 1	1 5	-0.00195337	0.00210084	0.994363	-0.00900744	0.0051007
2 1	2 2	-0.00244825	0.00183916	0.939724	-0.00862369	0.00372719
2 1	2 3	-0.0028772	0.00204831	0.918241	-0.00975491	0.00400051
2 1	2 4	-0.00202205	0.00203284	0.99086	-0.00884782	0.00480372
2 1	2 5	4.8846e-05	0.00238074	1	-0.00794509	0.00804278
2 2	1 1	0.000121596	0.00222485	1	-0.00734888	0.00759207
2 2	1 2	0.000937956	0.00139071	0.999523	-0.0037317	0.00560761
2 2	1 3	-0.00154057	0.0022462	0.999455	-0.00908273	0.00600159
2 2	1 4	-0.00168208	0.00215706	0.998499	-0.00892494	0.00556078
2 2	1 5	0.000494889	0.00235526	1	-0.00741349	0.00840326
2 2	2 1	0.00244825	0.00183916	0.939724	-0.00372719	0.00862369
2 2	2 3	-0.000428942	0.00151132	1	-0.00550357	0.00464568
2 2	2 4	0.000426203	0.00173847	1	-0.00541112	0.00626353
2 2	2 5	0.0024971	0.00215396	0.974232	-0.00473535	0.00972955
2 3	1 1	0.000550538	0.00202803	1	-0.00625908	0.00736015
2 3	1 2	0.0013669	0.00177234	0.998622	-0.00458415	0.00731795
2 3	1 3	-0.00111163	0.00143218	0.998552	-0.00592052	0.00369726
2 3	1 4	-0.00125313	0.00175969	0.999264	-0.00716174	0.00465547
2 3	1 5	0.000923831	0.00206544	0.999984	-0.00601137	0.00785904
2 3	2 1	0.0028772	0.00204831	0.918241	-0.00400051	0.00975491
2 3	2 2	0.000428942	0.00151132	1	-0.00464568	0.00550357
2 3	2 4	0.000855145	0.00162746	0.999939	-0.00460945	0.00631974
2 3	2 5	0.00292604	0.00184119	0.845016	-0.00325619	0.00910828
2 4	1 1	-0.000304607	0.00239632	1	-0.00835084	0.00774162
2 4	1 2	0.000511753	0.00219618	1	-0.00686244	0.00788595
2 4	1 3	-0.00196677	0.00255555	0.998645	-0.0105477	0.00661411
2 4	1 4	-0.00210828	0.00136711	0.866283	-0.00669869	0.00248213
2 4	1 5	6.86855e-05	0.00206081	1	-0.00685098	0.00698835
2 4	2 1	0.00202205	0.00203284	0.99086	-0.00480372	0.00884782
2 4	2 2	-0.000426203	0.00173847	1	-0.00626353	0.00541112
2 4	2 3	-0.000855145	0.00162746	0.999939	-0.00631974	0.00460945
2 4	2 5	0.0020709	0.00153666	0.93528	-0.00308883	0.00723062
2 5	1 1	-0.0023755	0.00256172	0.994472	-0.0109771	0.0062261
2 5	1 2	-0.00155914	0.00240235	0.999651	-0.00962563	0.00650734
2 5	1 3	-0.00403767	0.00252651	0.840801	-0.012521	0.0044457
2 5	1 4	-0.00417918	0.00162627	0.266499	-0.00963978	0.00128142
2 5	1 5	-0.00200221	0.00174321	0.975739	-0.00785548	0.00385105
2 5	2 1	-4.8846e-05	0.00238074	1	-0.00804278	0.00794509
2 5	2 2	-0.0024971	0.00215396	0.974232	-0.00972955	0.00473535
2 5	2 3	-0.00292604	0.00184119	0.845016	-0.00910828	0.00325619
2 5	2 4	-0.0020709	0.00153666	0.93528	-0.00723062	0.00308883
2ways1
Group	Context_1	Context_2	Difference	StdErr	pValue	Lower	Upper
DG	1	2	0.00273982	0.0018338	0.143417	-0.000972518	0.00645215
DG	2	1	-0.00273982	0.0018338	0.143417	-0.00645215	0.000972518
LEC	1	2	0.00355515	0.00198073	0.080632	-0.000454626	0.00756493
LEC	2	1	-0.00355515	0.00198073	0.080632	-0.00756493	0.000454626
MEC	1	2	-0.00232848	0.00177162	0.196617	-0.00591493	0.00125798
MEC	2	1	0.00232848	0.00177162	0.196617	-0.00125798	0.00591493
2ways2
Context	Group_1	Group_2	Difference	StdErr	pValue	Lower	Upper
1	DG	LEC	-0.026696	0.0044745	1.8739e-06	-0.0376085	-0.0157834
1	DG	MEC	-0.0451923	0.00422671	9.58009e-10	-0.0555005	-0.0348841
1	LEC	DG	0.026696	0.0044745	1.8739e-06	0.0157834	0.0376085
1	LEC	MEC	-0.0184964	0.00440513	0.000448793	-0.0292397	-0.00775301
1	MEC	DG	0.0451923	0.00422671	9.58009e-10	0.0348841	0.0555005
1	MEC	LEC	0.0184964	0.00440513	0.000448793	0.00775301	0.0292397
2	DG	LEC	-0.0258806	0.00465969	6.8603e-06	-0.0372448	-0.0145165
2	DG	MEC	-0.0502606	0.00440164	9.567e-10	-0.0609954	-0.0395258
2	LEC	DG	0.0258806	0.00465969	6.8603e-06	0.0145165	0.0372448
2	LEC	MEC	-0.02438	0.00458744	1.45595e-05	-0.035568	-0.013192
2	MEC	DG	0.0502606	0.00440164	9.567e-10	0.0395258	0.0609954
2	MEC	LEC	0.02438	0.00458744	1.45595e-05	0.013192	0.035568
2ways3
Days	Context_1	Context_2	Difference	StdErr	pValue	Lower	Upper
1	1	2	0.00232666	0.00141096	0.107394	-0.000529678	0.005183
1	2	1	-0.00232666	0.00141096	0.107394	-0.005183	0.000529678
2	1	2	-0.000937956	0.00139071	0.504112	-0.00375331	0.00187739
2	2	1	0.000937956	0.00139071	0.504112	-0.00187739	0.00375331
3	1	2	0.00111163	0.00143218	0.442447	-0.00178767	0.00401092
3	2	1	-0.00111163	0.00143218	0.442447	-0.00401092	0.00178767
4	1	2	0.00210828	0.00136711	0.131327	-0.000659293	0.00487585
4	2	1	-0.00210828	0.00136711	0.131327	-0.00487585	0.000659293
5	1	2	0.00200221	0.00174321	0.25791	-0.00152674	0.00553116
5	2	1	-0.00200221	0.00174321	0.25791	-0.00553116	0.00152674
2ways4
Context	Days_1	Days_2	Difference	StdErr	pValue	Lower	Upper
1	1	2	0.00081636	0.001696	0.988623	-0.00403939	0.00567211
1	1	3	-0.00166217	0.00198544	0.917283	-0.00734659	0.00402226
1	1	4	-0.00180367	0.00239718	0.942414	-0.00866695	0.0050596
1	1	5	0.000373293	0.00216813	0.999794	-0.00583419	0.00658078
1	2	1	-0.00081636	0.001696	0.988623	-0.00567211	0.00403939
1	2	3	-0.00247853	0.00188905	0.685519	-0.00788699	0.00292994
1	2	4	-0.00262003	0.00221326	0.760433	-0.00895672	0.00371666
1	2	5	-0.000443068	0.00209878	0.999537	-0.006452	0.00556586
1	3	1	0.00166217	0.00198544	0.917283	-0.00402226	0.00734659
1	3	2	0.00247853	0.00188905	0.685519	-0.00292994	0.00788699
1	3	4	-0.000141507	0.00216345	0.999996	-0.0063356	0.00605258
1	3	5	0.00203546	0.00209344	0.865892	-0.00395818	0.00802909
1	4	1	0.00180367	0.00239718	0.942414	-0.0050596	0.00866695
1	4	2	0.00262003	0.00221326	0.760433	-0.00371666	0.00895672
1	4	3	0.000141507	0.00216345	0.999996	-0.00605258	0.0063356
1	4	5	0.00217697	0.00184943	0.764157	-0.00311807	0.007472
1	5	1	-0.000373293	0.00216813	0.999794	-0.00658078	0.00583419
1	5	2	0.000443068	0.00209878	0.999537	-0.00556586	0.006452
1	5	3	-0.00203546	0.00209344	0.865892	-0.00802909	0.00395818
1	5	4	-0.00217697	0.00184943	0.764157	-0.007472	0.00311807
2	1	2	-0.00244825	0.00183916	0.673887	-0.00771389	0.00281738
2	1	3	-0.0028772	0.00204831	0.628507	-0.00874164	0.00298725
2	1	4	-0.00202205	0.00203284	0.856081	-0.00784221	0.0037981
2	1	5	4.8846e-05	0.00238074	1	-0.00676737	0.00686506
2	2	1	0.00244825	0.00183916	0.673887	-0.00281738	0.00771389
2	2	3	-0.000428942	0.00151132	0.998515	-0.00475594	0.00389806
2	2	4	0.000426203	0.00173847	0.999165	-0.00455113	0.00540354
2	2	5	0.0024971	0.00215396	0.773958	-0.00366982	0.00866402
2	3	1	0.0028772	0.00204831	0.628507	-0.00298725	0.00874164
2	3	2	0.000428942	0.00151132	0.998515	-0.00389806	0.00475594
2	3	4	0.000855145	0.00162746	0.9842	-0.00380437	0.00551466
2	3	5	0.00292604	0.00184119	0.513213	-0.00234539	0.00819747
2	4	1	0.00202205	0.00203284	0.856081	-0.0037981	0.00784221
2	4	2	-0.000426203	0.00173847	0.999165	-0.00540354	0.00455113
2	4	3	-0.000855145	0.00162746	0.9842	-0.00551466	0.00380437
2	4	5	0.0020709	0.00153666	0.663798	-0.00232866	0.00647046
2	5	1	-4.8846e-05	0.00238074	1	-0.00686506	0.00676737
2	5	2	-0.0024971	0.00215396	0.773958	-0.00866402	0.00366982
2	5	3	-0.00292604	0.00184119	0.513213	-0.00819747	0.00234539
2	5	4	-0.0020709	0.00153666	0.663798	-0.00647046	0.00232866
2ways5
Days	Group_1	Group_2	Difference	StdErr	pValue	Lower	Upper
1	DG	LEC	-0.0284606	0.00499183	4.31567e-06	-0.0406348	-0.0162864
1	DG	MEC	-0.0484071	0.00471538	9.61362e-10	-0.0599071	-0.0369071
1	LEC	DG	0.0284606	0.00499183	4.31567e-06	0.0162864	0.0406348
1	LEC	MEC	-0.0199466	0.00491443	0.000679839	-0.031932	-0.00796114
1	MEC	DG	0.0484071	0.00471538	9.61362e-10	0.0369071	0.0599071
1	MEC	LEC	0.0199466	0.00491443	0.000679839	0.00796114	0.031932
2	DG	LEC	-0.0271738	0.00471083	3.4952e-06	-0.0386627	-0.015685
2	DG	MEC	-0.044854	0.00444994	9.64639e-10	-0.0557066	-0.0340013
2	LEC	DG	0.0271738	0.00471083	3.4952e-06	0.015685	0.0386627
2	LEC	MEC	-0.0176801	0.00463779	0.00139534	-0.0289909	-0.00636935
2	MEC	DG	0.044854	0.00444994	9.64639e-10	0.0340013	0.0557066
2	MEC	LEC	0.0176801	0.00463779	0.00139534	0.00636935	0.0289909
3	DG	LEC	-0.028804	0.00540958	1.41048e-05	-0.041997	-0.015611
3	DG	MEC	-0.0490154	0.00511	9.88464e-10	-0.0614778	-0.036553
3	LEC	DG	0.028804	0.00540958	1.41048e-05	0.015611	0.041997
3	LEC	MEC	-0.0202114	0.0053257	0.00146582	-0.0331999	-0.00722293
3	MEC	DG	0.0490154	0.00511	9.88464e-10	0.036553	0.0614778
3	MEC	LEC	0.0202114	0.0053257	0.00146582	0.00722293	0.0331999
4	DG	LEC	-0.0247247	0.00551128	0.000188885	-0.0381658	-0.0112837
4	DG	MEC	-0.0508091	0.00520607	9.76415e-10	-0.0635058	-0.0381124
4	LEC	DG	0.0247247	0.00551128	0.000188885	0.0112837	0.0381658
4	LEC	MEC	-0.0260844	0.00542583	7.05824e-05	-0.039317	-0.0128517
4	MEC	DG	0.0508091	0.00520607	9.76415e-10	0.0381124	0.0635058
4	MEC	LEC	0.0260844	0.00542583	7.05824e-05	0.0128517	0.039317
5	DG	LEC	-0.0222784	0.00545461	0.000630459	-0.0355812	-0.00897555
5	DG	MEC	-0.0455468	0.00515253	1.23566e-09	-0.0581129	-0.0329806
5	LEC	DG	0.0222784	0.00545461	0.000630459	0.00897555	0.0355812
5	LEC	MEC	-0.0232684	0.00537003	0.000300227	-0.0363649	-0.0101718
5	MEC	DG	0.0455468	0.00515253	1.23566e-09	0.0329806	0.0581129
5	MEC	LEC	0.0232684	0.00537003	0.000300227	0.0101718	0.0363649
2ways6
Group	Days_1	Days_2	Difference	StdErr	pValue	Lower	Upper
DG	1	2	-0.00242925	0.00277615	0.904274	-0.0103775	0.00551903
DG	1	3	-0.00195245	0.0031831	0.972086	-0.0110659	0.00716095
DG	1	4	-0.00235748	0.00352956	0.962083	-0.0124628	0.00774787
DG	1	5	-0.00280312	0.00344116	0.924521	-0.0126554	0.00704913
DG	2	1	0.00242925	0.00277615	0.904274	-0.00551903	0.0103775
DG	2	3	0.000476795	0.00270134	0.999772	-0.0072573	0.00821089
DG	2	4	7.17676e-05	0.00314109	1	-0.00892137	0.00906491
DG	2	5	-0.00037387	0.00334219	0.999963	-0.00994277	0.00919503
DG	3	1	0.00195245	0.0031831	0.972086	-0.00716095	0.0110659
DG	3	2	-0.000476795	0.00270134	0.999772	-0.00821089	0.0072573
DG	3	4	-0.000405027	0.00307602	0.999929	-0.00921185	0.0084018
DG	3	5	-0.000850665	0.00311067	0.998717	-0.00975671	0.00805539
DG	4	1	0.00235748	0.00352956	0.962083	-0.00774787	0.0124628
DG	4	2	-7.17676e-05	0.00314109	1	-0.00906491	0.00892137
DG	4	3	0.000405027	0.00307602	0.999929	-0.0084018	0.00921185
DG	4	5	-0.000445637	0.0023741	0.999709	-0.00724282	0.00635155
DG	5	1	0.00280312	0.00344116	0.924521	-0.00704913	0.0126554
DG	5	2	0.00037387	0.00334219	0.999963	-0.00919503	0.00994277
DG	5	3	0.000850665	0.00311067	0.998717	-0.00805539	0.00975671
DG	5	4	0.000445637	0.0023741	0.999709	-0.00635155	0.00724282
LEC	1	2	-0.00114254	0.00299858	0.995333	-0.00972766	0.00744258
LEC	1	3	-0.00229589	0.00343814	0.962114	-0.0121395	0.0075477
LEC	1	4	0.00137835	0.00381236	0.996189	-0.00953667	0.0122934
LEC	1	5	0.00337905	0.00371688	0.891633	-0.00726259	0.0140207
LEC	2	1	0.00114254	0.00299858	0.995333	-0.00744258	0.00972766
LEC	2	3	-0.00115336	0.00291778	0.994625	-0.00950713	0.00720042
LEC	2	4	0.00252089	0.00339277	0.944863	-0.00719282	0.0122346
LEC	2	5	0.00452159	0.00360998	0.721037	-0.005814	0.0148572
LEC	3	1	0.00229589	0.00343814	0.962114	-0.0075477	0.0121395
LEC	3	2	0.00115336	0.00291778	0.994625	-0.00720042	0.00950713
LEC	3	4	0.00367424	0.00332248	0.802393	-0.00583821	0.0131867
LEC	3	5	0.00567495	0.00335991	0.452584	-0.00394469	0.0152946
LEC	4	1	-0.00137835	0.00381236	0.996189	-0.0122934	0.00953667
LEC	4	2	-0.00252089	0.00339277	0.944863	-0.0122346	0.00719282
LEC	4	3	-0.00367424	0.00332248	0.802393	-0.0131867	0.00583821
LEC	4	5	0.0020007	0.00256432	0.93478	-0.0053411	0.0093425
LEC	5	1	-0.00337905	0.00371688	0.891633	-0.0140207	0.00726259
LEC	5	2	-0.00452159	0.00360998	0.721037	-0.0148572	0.005814
LEC	5	3	-0.00567495	0.00335991	0.452584	-0.0152946	0.00394469
LEC	5	4	-0.0020007	0.00256432	0.93478	-0.0093425	0.0053411
MEC	1	2	0.00112394	0.00268201	0.993276	-0.00655482	0.00880271
MEC	1	3	-0.0025607	0.00307516	0.918748	-0.0113651	0.00624368
MEC	1	4	-0.00475946	0.00340988	0.634038	-0.0145221	0.00500324
MEC	1	5	5.72723e-05	0.00332448	1	-0.0094609	0.00957545
MEC	2	1	-0.00112394	0.00268201	0.993276	-0.00880271	0.00655482
MEC	2	3	-0.00368464	0.00260974	0.624009	-0.0111565	0.0037872
MEC	2	4	-0.0058834	0.00303458	0.315116	-0.0145716	0.0028048
MEC	2	5	-0.00106667	0.00322886	0.997314	-0.0103111	0.00817776
MEC	3	1	0.0025607	0.00307516	0.918748	-0.00624368	0.0113651
MEC	3	2	0.00368464	0.00260974	0.624009	-0.0037872	0.0111565
MEC	3	4	-0.00219876	0.00297171	0.945662	-0.010707	0.00630944
MEC	3	5	0.00261797	0.0030052	0.905663	-0.00598609	0.011222
MEC	4	1	0.00475946	0.00340988	0.634038	-0.00500324	0.0145221
MEC	4	2	0.0058834	0.00303458	0.315116	-0.0028048	0.0145716
MEC	4	3	0.00219876	0.00297171	0.945662	-0.00630944	0.010707
MEC	4	5	0.00481673	0.0022936	0.241087	-0.00174998	0.0113834
MEC	5	1	-5.72723e-05	0.00332448	1	-0.00957545	0.0094609
MEC	5	2	0.00106667	0.00322886	0.997314	-0.00817776	0.0103111
MEC	5	3	-0.00261797	0.0030052	0.905663	-0.011222	0.00598609
MEC	5	4	-0.00481673	0.0022936	0.241087	-0.0113834	0.00174998
3ways1
Context_Days	Group_1	Group_2	Difference	StdErr	pValue	Lower	Upper
1 1	DG	LEC	-0.030912	0.00547824	5.1922e-06	-0.0442725	-0.0175516
1 1	DG	MEC	-0.0467336	0.00517486	1.11638e-09	-0.0593542	-0.0341131
1 1	LEC	DG	0.030912	0.00547824	5.1922e-06	0.0175516	0.0442725
1 1	LEC	MEC	-0.0158216	0.0053933	0.0152573	-0.0289749	-0.00266826
1 1	MEC	DG	0.0467336	0.00517486	1.11638e-09	0.0341131	0.0593542
1 1	MEC	LEC	0.0158216	0.0053933	0.0152573	0.00266826	0.0289749
1 2	DG	LEC	-0.0273405	0.00484497	5.18623e-06	-0.0391566	-0.0155245
1 2	DG	MEC	-0.0414021	0.00457666	1.10937e-09	-0.0525637	-0.0302404
1 2	LEC	DG	0.0273405	0.00484497	5.18623e-06	0.0155245	0.0391566
1 2	LEC	MEC	-0.0140616	0.00476985	0.0147082	-0.0256944	-0.00242871
1 2	MEC	DG	0.0414021	0.00457666	1.10937e-09	0.0302404	0.0525637
1 2	MEC	LEC	0.0140616	0.00476985	0.0147082	0.00242871	0.0256944
1 3	DG	LEC	-0.0284911	0.0059628	7.72631e-05	-0.0430333	-0.0139488
1 3	DG	MEC	-0.0462919	0.00563258	2.71458e-09	-0.0600288	-0.032555
1 3	LEC	DG	0.0284911	0.0059628	7.72631e-05	0.0139488	0.0430333
1 3	LEC	MEC	-0.0178008	0.00587035	0.0118508	-0.0321176	-0.00348409
1 3	MEC	DG	0.0462919	0.00563258	2.71458e-09	0.032555	0.0600288
1 3	MEC	LEC	0.0178008	0.00587035	0.0118508	0.00348409	0.0321176
1 4	DG	LEC	-0.0246876	0.00605538	0.000644322	-0.0394556	-0.00991954
1 4	DG	MEC	-0.0491579	0.00572004	1.53152e-09	-0.063108	-0.0352077
1 4	LEC	DG	0.0246876	0.00605538	0.000644322	0.00991954	0.0394556
1 4	LEC	MEC	-0.0244703	0.00596149	0.00059355	-0.0390093	-0.00993124
1 4	MEC	DG	0.0491579	0.00572004	1.53152e-09	0.0352077	0.063108
1 4	MEC	LEC	0.0244703	0.00596149	0.00059355	0.00993124	0.0390093
1 5	DG	LEC	-0.0220487	0.00529323	0.000495688	-0.034958	-0.00913942
1 5	DG	MEC	-0.0423762	0.00500009	1.77431e-09	-0.0545706	-0.0301818
1 5	LEC	DG	0.0220487	0.00529323	0.000495688	0.00913942	0.034958
1 5	LEC	MEC	-0.0203275	0.00521116	0.0010798	-0.0330366	-0.0076184
1 5	MEC	DG	0.0423762	0.00500009	1.77431e-09	0.0301818	0.0545706
1 5	MEC	LEC	0.0203275	0.00521116	0.0010798	0.0076184	0.0330366
2 1	DG	LEC	-0.0260091	0.00510754	2.91636e-05	-0.0384655	-0.0135527
2 1	DG	MEC	-0.0500807	0.00482469	9.60048e-10	-0.0618473	-0.0383141
2 1	LEC	DG	0.0260091	0.00510754	2.91636e-05	0.0135527	0.0384655
2 1	LEC	MEC	-0.0240716	0.00502835	7.51391e-05	-0.0363349	-0.0118083
2 1	MEC	DG	0.0500807	0.00482469	9.60048e-10	0.0383141	0.0618473
2 1	MEC	LEC	0.0240716	0.00502835	7.51391e-05	0.0118083	0.0363349
2 2	DG	LEC	-0.0270072	0.00519548	2.09525e-05	-0.0396781	-0.0143363
2 2	DG	MEC	-0.0483059	0.00490776	9.72266e-10	-0.060275	-0.0363367
2 2	LEC	DG	0.0270072	0.00519548	2.09525e-05	0.0143363	0.0396781
2 2	LEC	MEC	-0.0212987	0.00511493	0.000497799	-0.0337731	-0.00882424
2 2	MEC	DG	0.0483059	0.00490776	9.72266e-10	0.0363367	0.060275
2 2	MEC	LEC	0.0212987	0.00511493	0.000497799	0.00882424	0.0337731
2 3	DG	LEC	-0.0291169	0.00542431	1.2317e-05	-0.0423459	-0.015888
2 3	DG	MEC	-0.0517389	0.00512392	9.64245e-10	-0.0642352	-0.0392425
2 3	LEC	DG	0.0291169	0.00542431	1.2317e-05	0.015888	0.0423459
2 3	LEC	MEC	-0.0226219	0.00534021	0.00040146	-0.0356458	-0.0095981
2 3	MEC	DG	0.0517389	0.00512392	9.64245e-10	0.0392425	0.0642352
2 3	MEC	LEC	0.0226219	0.00534021	0.00040146	0.0095981	0.0356458
2 4	DG	LEC	-0.0247619	0.00547349	0.000168385	-0.0381108	-0.011413
2 4	DG	MEC	-0.0524604	0.00517037	9.63264e-10	-0.06507	-0.0398508
2 4	LEC	DG	0.0247619	0.00547349	0.000168385	0.011413	0.0381108
2 4	LEC	MEC	-0.0276985	0.00538862	2.51163e-05	-0.0408404	-0.0145566
2 4	MEC	DG	0.0524604	0.00517037	9.63264e-10	0.0398508	0.06507
2 4	MEC	LEC	0.0276985	0.00538862	2.51163e-05	0.0145566	0.0408404
2 5	DG	LEC	-0.0225081	0.00640661	0.00325492	-0.0381327	-0.00688348
2 5	DG	MEC	-0.0487173	0.00605181	3.8753e-09	-0.0634766	-0.033958
2 5	LEC	DG	0.0225081	0.00640661	0.00325492	0.00688348	0.0381327
2 5	LEC	MEC	-0.0262092	0.00630728	0.000510729	-0.0415916	-0.0108269
2 5	MEC	DG	0.0487173	0.00605181	3.8753e-09	0.033958	0.0634766
2 5	MEC	LEC	0.0262092	0.00630728	0.000510729	0.0108269	0.0415916
3ways2
Group	Context_Days_1	Context_Days_2	Difference	StdErr	pValue	Lower	Upper
DG	1 1	1 2	-0.00215134	0.00288979	0.998955	-0.0118545	0.00755183
DG	1 1	1 3	-0.0026164	0.00338296	0.998592	-0.0139755	0.0087427
DG	1 1	1 4	-0.00307043	0.00408452	0.998872	-0.0167852	0.0106444
DG	1 1	1 5	-0.00403364	0.00369424	0.982637	-0.016438	0.00837069
DG	1 1	2 1	0.00180802	0.00240411	0.998868	-0.00626438	0.00988041
DG	1 1	2 2	-0.000899139	0.00379089	1	-0.013628	0.0118297
DG	1 1	2 3	0.000519508	0.00345553	1	-0.0110833	0.0121223
DG	1 1	2 4	0.000163481	0.00408306	1	-0.0135464	0.0138733
DG	1 1	2 5	0.000235414	0.00436488	1	-0.0144207	0.0148916
DG	1 2	1 1	0.00215134	0.00288979	0.998955	-0.00755183	0.0118545
DG	1 2	1 3	-0.000465058	0.00321873	1	-0.0112727	0.0103426
DG	1 2	1 4	-0.000919085	0.00377114	1	-0.0135816	0.0117434
DG	1 2	1 5	-0.00188229	0.00357608	0.999938	-0.0138898	0.0101253
DG	1 2	2 1	0.00395936	0.00311141	0.95385	-0.00648796	0.0144067
DG	1 2	2 2	0.0012522	0.00236961	0.999936	-0.00670436	0.00920876
DG	1 2	2 3	0.00267085	0.00301986	0.996097	-0.00746906	0.0128108
DG	1 2	2 4	0.00231482	0.00374203	0.999764	-0.01025	0.0148796
DG	1 2	2 5	0.00238676	0.00409333	0.999855	-0.0113576	0.0161311
DG	1 3	1 1	0.0026164	0.00338296	0.998592	-0.0087427	0.0139755
DG	1 3	1 2	0.000465058	0.00321873	1	-0.0103426	0.0112727
DG	1 3	1 4	-0.000454027	0.00368627	1	-0.0128316	0.0119235
DG	1 3	1 5	-0.00141723	0.00356697	0.999994	-0.0133942	0.0105598
DG	1 3	2 1	0.00442442	0.00408623	0.983588	-0.00929609	0.0181449
DG	1 3	2 2	0.00171726	0.00382726	0.999984	-0.0111337	0.0145682
DG	1 3	2 3	0.00313591	0.00244027	0.951047	-0.00505789	0.0113297
DG	1 3	2 4	0.00277988	0.00435436	0.999694	-0.011841	0.0174007
DG	1 3	2 5	0.00285181	0.00430488	0.999587	-0.0116029	0.0173065
DG	1 4	1 1	0.00307043	0.00408452	0.998872	-0.0106444	0.0167852
DG	1 4	1 2	0.000919085	0.00377114	1	-0.0117434	0.0135816
DG	1 4	1 3	0.000454027	0.00368627	1	-0.0119235	0.0128316
DG	1 4	1 5	-0.000963208	0.00315122	0.999999	-0.0115442	0.00961778
DG	1 4	2 1	0.00487844	0.00396042	0.962175	-0.00841965	0.0181765
DG	1 4	2 2	0.00217129	0.00367539	0.999838	-0.0101697	0.0145123
DG	1 4	2 3	0.00358994	0.00299832	0.968331	-0.00647765	0.0136575
DG	1 4	2 4	0.00323391	0.0023294	0.923401	-0.00458763	0.0110554
DG	1 4	2 5	0.00330584	0.00277098	0.969043	-0.00599839	0.0126101
DG	1 5	1 1	0.00403364	0.00369424	0.982637	-0.00837069	0.016438
DG	1 5	1 2	0.00188229	0.00357608	0.999938	-0.0101253	0.0138898
DG	1 5	1 3	0.00141723	0.00356697	0.999994	-0.0105598	0.0133942
DG	1 5	1 4	0.000963208	0.00315122	0.999999	-0.00961778	0.0115442
DG	1 5	2 1	0.00584165	0.00357958	0.824269	-0.00617768	0.017861
DG	1 5	2 2	0.0031345	0.0040131	0.99848	-0.0103405	0.0166095
DG	1 5	2 3	0.00455314	0.00351927	0.949031	-0.00726365	0.0163699
DG	1 5	2 4	0.00419712	0.00351138	0.968668	-0.0075932	0.0159874
DG	1 5	2 5	0.00426905	0.00297024	0.907311	-0.00570424	0.0142423
DG	2 1	1 1	-0.00180802	0.00240411	0.998868	-0.00988041	0.00626438
DG	2 1	1 2	-0.00395936	0.00311141	0.95385	-0.0144067	0.00648796
DG	2 1	1 3	-0.00442442	0.00408623	0.983588	-0.0181449	0.00929609
DG	2 1	1 4	-0.00487844	0.00396042	0.962175	-0.0181765	0.00841965
DG	2 1	1 5	-0.00584165	0.00357958	0.824269	-0.017861	0.00617768
DG	2 1	2 2	-0.00270716	0.00313372	0.996725	-0.0132294	0.00781509
DG	2 1	2 3	-0.00128851	0.00349009	0.999997	-0.0130073	0.0104303
DG	2 1	2 4	-0.00164453	0.00346373	0.999974	-0.0132749	0.00998579
DG	2 1	2 5	-0.0015726	0.00405652	0.999995	-0.0151933	0.0120481
DG	2 2	1 1	0.000899139	0.00379089	1	-0.0118297	0.013628
DG	2 2	1 2	-0.0012522	0.00236961	0.999936	-0.00920876	0.00670436
DG	2 2	1 3	-0.00171726	0.00382726	0.999984	-0.0145682	0.0111337
DG	2 2	1 4	-0.00217129	0.00367539	0.999838	-0.0145123	0.0101697
DG	2 2	1 5	-0.0031345	0.0040131	0.99848	-0.0166095	0.0103405
DG	2 2	2 1	0.00270716	0.00313372	0.996725	-0.00781509	0.0132294
DG	2 2	2 3	0.00141865	0.00257512	0.999909	-0.00722793	0.0100652
DG	2 2	2 4	0.00106262	0.00296215	0.999998	-0.00888351	0.0110088
DG	2 2	2 5	0.00113455	0.0036701	0.999999	-0.0111887	0.0134578
DG	2 3	1 1	-0.000519508	0.00345553	1	-0.0121223	0.0110833
DG	2 3	1 2	-0.00267085	0.00301986	0.996097	-0.0128108	0.00746906
DG	2 3	1 3	-0.00313591	0.00244027	0.951047	-0.0113297	0.00505789
DG	2 3	1 4	-0.00358994	0.00299832	0.968331	-0.0136575	0.00647765
DG	2 3	1 5	-0.00455314	0.00351927	0.949031	-0.0163699	0.00726365
DG	2 3	2 1	0.00128851	0.00349009	0.999997	-0.0104303	0.0130073
DG	2 3	2 2	-0.00141865	0.00257512	0.999909	-0.0100652	0.00722793
DG	2 3	2 4	-0.000356027	0.002773	1	-0.00966707	0.00895501
DG	2 3	2 5	-0.000284094	0.00313717	1	-0.0108179	0.0102497
DG	2 4	1 1	-0.000163481	0.00408306	1	-0.0138733	0.0135464
DG	2 4	1 2	-0.00231482	0.00374203	0.999764	-0.0148796	0.01025
DG	2 4	1 3	-0.00277988	0.00435436	0.999694	-0.0174007	0.011841
DG	2 4	1 4	-0.00323391	0.0023294	0.923401	-0.0110554	0.00458763
DG	2 4	1 5	-0.00419712	0.00351138	0.968668	-0.0159874	0.0075932
DG	2 4	2 1	0.00164453	0.00346373	0.999974	-0.00998579	0.0132749
DG	2 4	2 2	-0.00106262	0.00296215	0.999998	-0.0110088	0.00888351
DG	2 4	2 3	0.000356027	0.002773	1	-0.00895501	0.00966707
DG	2 4	2 5	7.19332e-05	0.0026183	1	-0.00871965	0.00886351
DG	2 5	1 1	-0.000235414	0.00436488	1	-0.0148916	0.0144207
DG	2 5	1 2	-0.00238676	0.00409333	0.999855	-0.0161311	0.0113576
DG	2 5	1 3	-0.00285181	0.00430488	0.999587	-0.0173065	0.0116029
DG	2 5	1 4	-0.00330584	0.00277098	0.969043	-0.0126101	0.00599839
DG	2 5	1 5	-0.00426905	0.00297024	0.907311	-0.0142423	0.00570424
DG	2 5	2 1	0.0015726	0.00405652	0.999995	-0.0120481	0.0151933
DG	2 5	2 2	-0.00113455	0.0036701	0.999999	-0.0134578	0.0111887
DG	2 5	2 3	0.000284094	0.00313717	1	-0.0102497	0.0108179
DG	2 5	2 4	-7.19332e-05	0.0026183	1	-0.00886351	0.00871965
LEC	1 1	1 2	0.0014202	0.00312133	0.999982	-0.00906042	0.0119008
LEC	1 1	1 3	-0.000195414	0.00365401	1	-0.0124646	0.0120738
LEC	1 1	1 4	0.00315406	0.00441179	0.999241	-0.0116596	0.0179677
LEC	1 1	1 5	0.00482973	0.00399024	0.96609	-0.00856848	0.0182279
LEC	1 1	2 1	0.00671099	0.00259674	0.25969	-0.00200819	0.0154302
LEC	1 1	2 2	0.00300572	0.00409463	0.999064	-0.010743	0.0167544
LEC	1 1	2 3	0.00231462	0.0037324	0.999759	-0.0102178	0.0148471
LEC	1 1	2 4	0.00631363	0.0044102	0.909277	-0.00849471	0.021122
LEC	1 1	2 5	0.00863938	0.00471461	0.711313	-0.00719108	0.0244698
LEC	1 2	1 1	-0.0014202	0.00312133	0.999982	-0.0119008	0.00906042
LEC	1 2	1 3	-0.00161562	0.00347662	0.999978	-0.0132892	0.010058
LEC	1 2	1 4	0.00173386	0.00407329	0.99999	-0.0119432	0.0154109
LEC	1 2	1 5	0.00340952	0.00386261	0.996153	-0.00956012	0.0163792
LEC	1 2	2 1	0.00529079	0.0033607	0.851935	-0.0059936	0.0165752
LEC	1 2	2 2	0.00158552	0.00255948	0.999761	-0.00700855	0.0101796
LEC	1 2	2 3	0.00089442	0.00326182	1	-0.0100579	0.0118468
LEC	1 2	2 4	0.00489343	0.00404186	0.966037	-0.00867809	0.0184649
LEC	1 2	2 5	0.00721917	0.00442131	0.823828	-0.00762644	0.0220648
LEC	1 3	1 1	0.000195414	0.00365401	1	-0.0120738	0.0124646
LEC	1 3	1 2	0.00161562	0.00347662	0.999978	-0.010058	0.0132892
LEC	1 3	1 4	0.00334947	0.00398163	0.997318	-0.0100198	0.0167188
LEC	1 3	1 5	0.00502514	0.00385277	0.946523	-0.00791149	0.0179618
LEC	1 3	2 1	0.00690641	0.00441363	0.856264	-0.00791343	0.0217262
LEC	1 3	2 2	0.00320113	0.00413392	0.998578	-0.0106795	0.0170818
LEC	1 3	2 3	0.00251004	0.00263579	0.993299	-0.00634028	0.0113603
LEC	1 3	2 4	0.00650905	0.00470325	0.924736	-0.00928327	0.0223014
LEC	1 3	2 5	0.00883479	0.0046498	0.668954	-0.00677806	0.0244476
LEC	1 4	1 1	-0.00315406	0.00441179	0.999241	-0.0179677	0.0116596
LEC	1 4	1 2	-0.00173386	0.00407329	0.99999	-0.0154109	0.0119432
LEC	1 4	1 3	-0.00334947	0.00398163	0.997318	-0.0167188	0.0100198
LEC	1 4	1 5	0.00167566	0.0034037	0.999965	-0.0097531	0.0131044
LEC	1 4	2 1	0.00355693	0.00427775	0.997544	-0.0108066	0.0179205
LEC	1 4	2 2	-0.000148343	0.00396987	1	-0.0134782	0.0131815
LEC	1 4	2 3	-0.000839438	0.00323855	1	-0.0117137	0.0100348
LEC	1 4	2 4	0.00315957	0.00251604	0.957417	-0.00528866	0.0116078
LEC	1 4	2 5	0.00548532	0.002993	0.711161	-0.00456441	0.015535
LEC	1 5	1 1	-0.00482973	0.00399024	0.96609	-0.0182279	0.00856848
LEC	1 5	1 2	-0.00340952	0.00386261	0.996153	-0.0163792	0.00956012
LEC	1 5	1 3	-0.00502514	0.00385277	0.946523	-0.0179618	0.00791149
LEC	1 5	1 4	-0.00167566	0.0034037	0.999965	-0.0131044	0.0097531
LEC	1 5	2 1	0.00188127	0.00386639	0.999968	-0.0111011	0.0148636
LEC	1 5	2 2	-0.00182401	0.00433464	0.999991	-0.0163786	0.0127306
LEC	1 5	2 3	-0.0025151	0.00380124	0.999591	-0.0152787	0.0102485
LEC	1 5	2 4	0.00148391	0.00379272	0.999995	-0.0112511	0.0142189
LEC	1 5	2 5	0.00380965	0.00320822	0.969947	-0.00696274	0.014582
LEC	2 1	1 1	-0.00671099	0.00259674	0.25969	-0.0154302	0.00200819
LEC	2 1	1 2	-0.00529079	0.0033607	0.851935	-0.0165752	0.0059936
LEC	2 1	1 3	-0.00690641	0.00441363	0.856264	-0.0217262	0.00791343
LEC	2 1	1 4	-0.00355693	0.00427775	0.997544	-0.0179205	0.0108066
LEC	2 1	1 5	-0.00188127	0.00386639	0.999968	-0.0148636	0.0111011
LEC	2 1	2 2	-0.00370528	0.00338481	0.982335	-0.0150706	0.00766004
LEC	2 1	2 3	-0.00439637	0.00376973	0.973223	-0.0170542	0.00826141
LEC	2 1	2 4	-0.000397363	0.00374126	1	-0.0129596	0.0121648
LEC	2 1	2 5	0.00192838	0.00438154	0.999986	-0.0127837	0.0166405
LEC	2 2	1 1	-0.00300572	0.00409463	0.999064	-0.0167544	0.010743
LEC	2 2	1 2	-0.00158552	0.00255948	0.999761	-0.0101796	0.00700855
LEC	2 2	1 3	-0.00320113	0.00413392	0.998578	-0.0170818	0.0106795
LEC	2 2	1 4	0.000148343	0.00396987	1	-0.0131815	0.0134782
LEC	2 2	1 5	0.00182401	0.00433464	0.999991	-0.0127306	0.0163786
LEC	2 2	2 1	0.00370528	0.00338481	0.982335	-0.00766004	0.0150706
LEC	2 2	2 3	-0.000691095	0.00278144	1	-0.0100305	0.00864828
LEC	2 2	2 4	0.00330791	0.00319948	0.988028	-0.00743514	0.014051
LEC	2 2	2 5	0.00563366	0.00396417	0.912826	-0.007677	0.0189443
LEC	2 3	1 1	-0.00231462	0.0037324	0.999759	-0.0148471	0.0102178
LEC	2 3	1 2	-0.00089442	0.00326182	1	-0.0118468	0.0100579
LEC	2 3	1 3	-0.00251004	0.00263579	0.993299	-0.0113603	0.00634028
LEC	2 3	1 4	0.000839438	0.00323855	1	-0.0100348	0.0117137
LEC	2 3	1 5	0.0025151	0.00380124	0.999591	-0.0102485	0.0152787
LEC	2 3	2 1	0.00439637	0.00376973	0.973223	-0.00826141	0.0170542
LEC	2 3	2 2	0.000691095	0.00278144	1	-0.00864828	0.0100305
LEC	2 3	2 4	0.00399901	0.00299519	0.938674	-0.00605806	0.0140561
LEC	2 3	2 5	0.00632475	0.00338853	0.690159	-0.00505307	0.0177026
LEC	2 4	1 1	-0.00631363	0.0044102	0.909277	-0.021122	0.00849471
LEC	2 4	1 2	-0.00489343	0.00404186	0.966037	-0.0184649	0.00867809
LEC	2 4	1 3	-0.00650905	0.00470325	0.924736	-0.0223014	0.00928327
LEC	2 4	1 4	-0.00315957	0.00251604	0.957417	-0.0116078	0.00528866
LEC	2 4	1 5	-0.00148391	0.00379272	0.999995	-0.0142189	0.0112511
LEC	2 4	2 1	0.000397363	0.00374126	1	-0.0121648	0.0129596
LEC	2 4	2 2	-0.00330791	0.00319948	0.988028	-0.014051	0.00743514
LEC	2 4	2 3	-0.00399901	0.00299519	0.938674	-0.0140561	0.00605806
LEC	2 4	2 5	0.00232574	0.00282809	0.997742	-0.00717025	0.0118217
LEC	2 5	1 1	-0.00863938	0.00471461	0.711313	-0.0244698	0.00719108
LEC	2 5	1 2	-0.00721917	0.00442131	0.823828	-0.0220648	0.00762644
LEC	2 5	1 3	-0.00883479	0.0046498	0.668954	-0.0244476	0.00677806
LEC	2 5	1 4	-0.00548532	0.002993	0.711161	-0.015535	0.00456441
LEC	2 5	1 5	-0.00380965	0.00320822	0.969947	-0.014582	0.00696274
LEC	2 5	2 1	-0.00192838	0.00438154	0.999986	-0.0166405	0.0127837
LEC	2 5	2 2	-0.00563366	0.00396417	0.912826	-0.0189443	0.007677
LEC	2 5	2 3	-0.00632475	0.00338853	0.690159	-0.0177026	0.00505307
LEC	2 5	2 4	-0.00232574	0.00282809	0.997742	-0.0118217	0.00717025
MEC	1 1	1 2	0.00318022	0.0027918	0.977011	-0.00619393	0.0125544
MEC	1 1	1 3	-0.00217468	0.00326825	0.999572	-0.0131486	0.00879925
MEC	1 1	1 4	-0.00549465	0.00394602	0.922112	-0.0187444	0.00775508
MEC	1 1	1 5	0.000323787	0.00356898	1	-0.0116599	0.0123075
MEC	1 1	2 1	-0.00153903	0.00232259	0.999587	-0.00933771	0.00625964
MEC	1 1	2 2	-0.00247137	0.00366235	0.999521	-0.0147686	0.00982586
MEC	1 1	2 3	-0.00448575	0.00333836	0.936368	-0.0156951	0.00672363
MEC	1 1	2 4	-0.00556329	0.00394461	0.916397	-0.0188083	0.00768169
MEC	1 1	2 5	-0.00174828	0.00421687	0.999992	-0.0159075	0.0124109
MEC	1 2	1 1	-0.00318022	0.0027918	0.977011	-0.0125544	0.00619393
MEC	1 2	1 3	-0.0053549	0.00310958	0.776365	-0.0157961	0.00508629
MEC	1 2	1 4	-0.00867487	0.00364327	0.364698	-0.020908	0.00355828
MEC	1 2	1 5	-0.00285643	0.00345482	0.997648	-0.0144568	0.00874397
MEC	1 2	2 1	-0.00471925	0.00300591	0.853907	-0.0148123	0.00537381
MEC	1 2	2 2	-0.00565159	0.00228926	0.316796	-0.0133384	0.00203518
MEC	1 2	2 3	-0.00766597	0.00291746	0.240224	-0.017462	0.00213012
MEC	1 2	2 4	-0.00874351	0.00361515	0.343741	-0.0208822	0.00339522
MEC	1 2	2 5	-0.0049285	0.00395454	0.959347	-0.0182068	0.00834983
MEC	1 3	1 1	0.00217468	0.00326825	0.999572	-0.00879925	0.0131486
MEC	1 3	1 2	0.0053549	0.00310958	0.776365	-0.00508629	0.0157961
MEC	1 3	1 4	-0.00331997	0.00356128	0.994255	-0.0152778	0.00863789
MEC	1 3	1 5	0.00249847	0.00344602	0.999151	-0.0090724	0.0140693
MEC	1 3	2 1	0.00063565	0.00394767	1	-0.0126196	0.0138909
MEC	1 3	2 2	-0.000296682	0.00369749	1	-0.0127119	0.0121185
MEC	1 3	2 3	-0.00231106	0.00235752	0.991756	-0.010227	0.0056049
MEC	1 3	2 4	-0.00338861	0.00420671	0.998072	-0.0175137	0.0107365
MEC	1 3	2 5	0.000426408	0.00415891	1	-0.0135382	0.014391
MEC	1 4	1 1	0.00549465	0.00394602	0.922112	-0.00775508	0.0187444
MEC	1 4	1 2	0.00867487	0.00364327	0.364698	-0.00355828	0.020908
MEC	1 4	1 3	0.00331997	0.00356128	0.994255	-0.00863789	0.0152778
MEC	1 4	1 5	0.00581844	0.00304437	0.66181	-0.00440376	0.0160406
MEC	1 4	2 1	0.00395562	0.00382613	0.988032	-0.00889156	0.0168028
MEC	1 4	2 2	0.00302329	0.00355076	0.997062	-0.00889926	0.0149458
MEC	1 4	2 3	0.00100891	0.00289665	0.999998	-0.0087173	0.0107351
MEC	1 4	2 4	-6.86389e-05	0.00225042	1	-0.00762496	0.00748768
MEC	1 4	2 5	0.00374638	0.00267702	0.919906	-0.00524237	0.0127351
MEC	1 5	1 1	-0.000323787	0.00356898	1	-0.0123075	0.0116599
MEC	1 5	1 2	0.00285643	0.00345482	0.997648	-0.00874397	0.0144568
MEC	1 5	1 3	-0.00249847	0.00344602	0.999151	-0.0140693	0.0090724
MEC	1 5	1 4	-0.00581844	0.00304437	0.66181	-0.0160406	0.00440376
MEC	1 5	2 1	-0.00186282	0.00345821	0.999925	-0.0134746	0.00974895
MEC	1 5	2 2	-0.00279515	0.00387702	0.999188	-0.0158132	0.0102229
MEC	1 5	2 3	-0.00480953	0.00339993	0.915005	-0.0162256	0.00660658
MEC	1 5	2 4	-0.00588708	0.00339232	0.768836	-0.0172776	0.00550345
MEC	1 5	2 5	-0.00207206	0.00286952	0.999178	-0.0117072	0.00756305
MEC	2 1	1 1	0.00153903	0.00232259	0.999587	-0.00625964	0.00933771
MEC	2 1	1 2	0.00471925	0.00300591	0.853907	-0.00537381	0.0148123
MEC	2 1	1 3	-0.00063565	0.00394767	1	-0.0138909	0.0126196
MEC	2 1	1 4	-0.00395562	0.00382613	0.988032	-0.0168028	0.00889156
MEC	2 1	1 5	0.00186282	0.00345821	0.999925	-0.00974895	0.0134746
MEC	2 1	2 2	-0.000932332	0.00302746	0.999999	-0.0110978	0.00923312
MEC	2 1	2 3	-0.00294671	0.00337175	0.996429	-0.0142682	0.00837475
MEC	2 1	2 4	-0.00402426	0.00334628	0.967438	-0.0152602	0.00721171
MEC	2 1	2 5	-0.000209243	0.00391897	1	-0.0133681	0.0129496
MEC	2 2	1 1	0.00247137	0.00366235	0.999521	-0.00982586	0.0147686
MEC	2 2	1 2	0.00565159	0.00228926	0.316796	-0.00203518	0.0133384
MEC	2 2	1 3	0.000296682	0.00369749	1	-0.0121185	0.0127119
MEC	2 2	1 4	-0.00302329	0.00355076	0.997062	-0.0149458	0.00889926
MEC	2 2	1 5	0.00279515	0.00387702	0.999188	-0.0102229	0.0158132
MEC	2 2	2 1	0.000932332	0.00302746	0.999999	-0.00923312	0.0110978
MEC	2 2	2 3	-0.00201438	0.0024878	0.997994	-0.0103678	0.00633901
MEC	2 2	2 4	-0.00309193	0.00286171	0.983823	-0.0127008	0.00651695
MEC	2 2	2 5	0.00072309	0.00354566	1	-0.0111823	0.0126285
MEC	2 3	1 1	0.00448575	0.00333836	0.936368	-0.00672363	0.0156951
MEC	2 3	1 2	0.00766597	0.00291746	0.240224	-0.00213012	0.017462
MEC	2 3	1 3	0.00231106	0.00235752	0.991756	-0.0056049	0.010227
MEC	2 3	1 4	-0.00100891	0.00289665	0.999998	-0.0107351	0.0087173
MEC	2 3	1 5	0.00480953	0.00339993	0.915005	-0.00660658	0.0162256
MEC	2 3	2 1	0.00294671	0.00337175	0.996429	-0.00837475	0.0142682
MEC	2 3	2 2	0.00201438	0.0024878	0.997994	-0.00633901	0.0103678
MEC	2 3	2 4	-0.00107755	0.00267898	0.999994	-0.0100729	0.00791777
MEC	2 3	2 5	0.00273747	0.0030308	0.995441	-0.00743917	0.0129141
MEC	2 4	1 1	0.00556329	0.00394461	0.916397	-0.00768169	0.0188083
MEC	2 4	1 2	0.00874351	0.00361515	0.343741	-0.00339522	0.0208822
MEC	2 4	1 3	0.00338861	0.00420671	0.998072	-0.0107365	0.0175137
MEC	2 4	1 4	6.86389e-05	0.00225042	1	-0.00748768	0.00762496
MEC	2 4	1 5	0.00588708	0.00339232	0.768836	-0.00550345	0.0172776
MEC	2 4	2 1	0.00402426	0.00334628	0.967438	-0.00721171	0.0152602
MEC	2 4	2 2	0.00309193	0.00286171	0.983823	-0.00651695	0.0127008
MEC	2 4	2 3	0.00107755	0.00267898	0.999994	-0.00791777	0.0100729
MEC	2 4	2 5	0.00381502	0.00252952	0.880537	-0.00467846	0.0123085
MEC	2 5	1 1	0.00174828	0.00421687	0.999992	-0.0124109	0.0159075
MEC	2 5	1 2	0.0049285	0.00395454	0.959347	-0.00834983	0.0182068
MEC	2 5	1 3	-0.000426408	0.00415891	1	-0.014391	0.0135382
MEC	2 5	1 4	-0.00374638	0.00267702	0.919906	-0.0127351	0.00524237
MEC	2 5	1 5	0.00207206	0.00286952	0.999178	-0.00756305	0.0117072
MEC	2 5	2 1	0.000209243	0.00391897	1	-0.0129496	0.0133681
MEC	2 5	2 2	-0.00072309	0.00354566	1	-0.0126285	0.0111823
MEC	2 5	2 3	-0.00273747	0.0030308	0.995441	-0.0129141	0.00743917
MEC	2 5	2 4	-0.00381502	0.00252952	0.880537	-0.0123085	0.00467846
PoHoDays1
SumSq	DF	MeanSq	F	pValue	pValueGG	pValueHF	pValueLB
0.000220439	4	5.51098e-05	0.470176	0.757292	0.702318	0.757292	0.5071
0.00515729	44	0.000117211	1	0.5	0.5	0.5	0.5
PoHoDays2
SumSq	DF	MeanSq	F	pValue	pValueGG	pValueHF	pValueLB
0.000339589	4	8.48972e-05	0.866929	0.491325	0.477778	0.491325	0.371791
0.00430886	44	9.79287e-05	1	0.5	0.5	0.5	0.5
PoHoDays3
SumSq	DF	MeanSq	F	pValue	pValueGG	pValueHF	pValueLB
0.000625037	4	0.000156259	1.18158	0.328876	0.328552	0.328876	0.295395
0.00740576	56	0.000132246	1	0.5	0.5	0.5	0.5
PoHoDays4
SumSq	DF	MeanSq	F	pValue	pValueGG	pValueHF	pValueLB
0.000189422	4	4.73554e-05	0.417814	0.795094	0.701248	0.740658	0.528485
0.00634709	56	0.000113341	1	0.5	0.5	0.5	0.5
PoHoDays5
SumSq	DF	MeanSq	F	pValue	pValueGG	pValueHF	pValueLB
0.000125771	4	3.14426e-05	2.7129	0.0397516	0.0475619	0.0397516	0.123486
0.000602682	52	1.159e-05	1	0.5	0.5	0.5	0.5
PoHoDays6
SumSq	DF	MeanSq	F	pValue	pValueGG	pValueHF	pValueLB
5.26626e-05	4	1.31657e-05	1.80444	0.142027	0.153504	0.142027	0.202158
0.000379406	52	7.29628e-06	1	0.5	0.5	0.5	0.5

## Sheet: Fig2b
rANOVA1
Row	SumSq	DF	MeanSq	F	pValue	pValueGG	pValueHF	pValueLB
(Intercept)	184.043	1	184.043	4174.95	1.81892e-40	1.81892e-40	1.81892e-40	1.81892e-40
Group	28.0586	2	14.0293	318.25	1.84178e-24	1.84178e-24	1.84178e-24	1.84178e-24
Error	1.67514	38	0.0440827	1	0.5	0.5	0.5	0.5
(Intercept):Context	0.0560667	1	0.0560667	13.1284	0.000848097	0.000848097	0.000848097	0.000848097
Group:Context	0.0422899	2	0.021145	4.95123	0.012277	0.012277	0.012277	0.012277
Error(Context)	0.162285	38	0.00427065	1	0.5	0.5	0.5	0.5
(Intercept):Days	0.0359012	4	0.0089753	1.54909	0.190861	0.198656	0.192817	0.220892
Group:Days	0.0519716	8	0.00649645	1.12125	0.35204	0.353578	0.352472	0.336413
Error(Days)	0.880676	152	0.00579392	1	0.5	0.5	0.5	0.5
(Intercept):Context:Days	0.0177125	4	0.00442813	3.0796	0.0179419	0.0253584	0.0209844	0.0873404
Group:Context:Days	0.0130649	8	0.00163311	1.13577	0.342519	0.34518	0.343818	0.331834
Error(Context:Days)	0.218559	152	0.00143789	1	0.5	0.5	0.5	0.5
rANOVA2
Row	SumSq	DF	MeanSq	F	pValue	pValueGG	pValueHF	pValueLB
(Intercept)	184.043	1	184.043	4174.95	1.81892e-40	1.81892e-40	1.81892e-40	1.81892e-40
Group	28.0586	2	14.0293	318.25	1.84178e-24	1.84178e-24	1.84178e-24	1.84178e-24
Error	1.67514	38	0.0440827	1	0.5	0.5	0.5	0.5
(Intercept):Context_Days	0.10968	9	0.0121867	3.30384	0.000699993	0.00565888	0.00320608	0.0770095
Group:Context_Days	0.107326	18	0.00596258	1.61646	0.0538903	0.0983048	0.0832986	0.211958
Error(Context_Days)	1.26152	342	0.00368866	1	0.5	0.5	0.5	0.5
MainEff1
Group_1	Group_2	Difference	StdErr	pValue	Lower	Upper
DG	LEC	-0.493996	0.0261196	9.56475e-10	-0.557697	-0.430295
DG	MEC	-0.587452	0.0246731	9.56475e-10	-0.647625	-0.527278
LEC	DG	0.493996	0.0261196	9.56475e-10	0.430295	0.557697
LEC	MEC	-0.0934561	0.0257146	0.00231773	-0.15617	-0.0307427
MEC	DG	0.587452	0.0246731	9.56475e-10	0.527278	0.647625
MEC	LEC	0.0934561	0.0257146	0.00231773	0.0307427	0.15617
MainEff2
Days_1	Days_2	Difference	StdErr	pValue	Lower	Upper
1	2	-0.0122262	0.00978058	0.722491	-0.0402286	0.0157762
1	3	-0.0252822	0.0113932	0.194742	-0.0579017	0.00733726
1	4	-0.0120013	0.0123015	0.864472	-0.0472213	0.0232187
1	5	-4.13681e-05	0.0129476	1	-0.0371112	0.0370284
2	1	0.0122262	0.00978058	0.722491	-0.0157762	0.0402286
2	3	-0.0130561	0.00966552	0.661876	-0.040729	0.0146169
2	4	0.000224875	0.0107997	1	-0.0306954	0.0311451
2	5	0.0121848	0.0139954	0.905847	-0.0278849	0.0522545
3	1	0.0252822	0.0113932	0.194742	-0.00733726	0.0579017
3	2	0.0130561	0.00966552	0.661876	-0.0146169	0.040729
3	4	0.0132809	0.0107718	0.732461	-0.0175593	0.0441212
3	5	0.0252409	0.0130977	0.320954	-0.0122586	0.0627404
4	1	0.0120013	0.0123015	0.864472	-0.0232187	0.0472213
4	2	-0.000224875	0.0107997	1	-0.0311451	0.0306954
4	3	-0.0132809	0.0107718	0.732461	-0.0441212	0.0175593
4	5	0.0119599	0.0136948	0.90489	-0.0272491	0.051169
5	1	4.13681e-05	0.0129476	1	-0.0370284	0.0371112
5	2	-0.0121848	0.0139954	0.905847	-0.0522545	0.0278849
5	3	-0.0252409	0.0130977	0.320954	-0.0627404	0.0122586
5	4	-0.0119599	0.0136948	0.90489	-0.051169	0.0272491
MainEff3
Context_1	Context_2	Difference	StdErr	pValue	Lower	Upper
1	2	0.0234897	0.00648295	0.000848097	0.0103657	0.0366138
2	1	-0.0234897	0.00648295	0.000848097	-0.0366138	-0.0103657
MainEff4
Context_Days_1	Context_Days_2	Difference	StdErr	pValue	Lower	Upper
1 1	1 2	-0.00443736	0.0122512	0.999997	-0.0455736	0.0366989
1 1	1 3	-0.0296186	0.0125025	0.371578	-0.071599	0.0123617
1 1	1 4	-0.0220352	0.0125653	0.758385	-0.0642262	0.0201558
1 1	1 5	-0.00947866	0.0138696	0.99947	-0.0560493	0.037092
1 1	2 1	0.0170822	0.00950126	0.732325	-0.0148206	0.048985
1 1	2 2	-0.00293279	0.0122239	1	-0.0439776	0.038112
1 1	2 3	-0.00386363	0.0124667	0.999999	-0.0457236	0.0379963
1 1	2 4	0.0151148	0.0152777	0.991202	-0.0361839	0.0664136
1 1	2 5	0.0264781	0.0165122	0.838203	-0.0289656	0.0819218
1 2	1 1	0.00443736	0.0122512	0.999997	-0.0366989	0.0455736
1 2	1 3	-0.0251813	0.0115826	0.490651	-0.0640727	0.0137102
1 2	1 4	-0.0175979	0.0111262	0.848546	-0.0549569	0.0197612
1 2	1 5	-0.00504131	0.0170797	1	-0.0623907	0.0523081
1 2	2 1	0.0215196	0.0121541	0.748541	-0.0192907	0.0623298
1 2	2 2	0.00150457	0.0105006	1	-0.0337537	0.0367628
1 2	2 3	0.000573724	0.0121302	1	-0.0401563	0.0413038
1 2	2 4	0.0195522	0.0128631	0.875678	-0.0236389	0.0627432
1 2	2 5	0.0309155	0.0180947	0.783883	-0.0298418	0.0916728
1 3	1 1	0.0296186	0.0125025	0.371578	-0.0123617	0.071599
1 3	1 2	0.0251813	0.0115826	0.490651	-0.0137102	0.0640727
1 3	1 4	0.00758339	0.0119617	0.999711	-0.0325811	0.0477479
1 3	1 5	0.02014	0.0154607	0.946919	-0.0317731	0.0720531
1 3	2 1	0.0467008	0.0139912	0.0524662	-0.000278145	0.0936798
1 3	2 2	0.0266858	0.0134722	0.61675	-0.0185504	0.071922
1 3	2 3	0.025755	0.0093034	0.183991	-0.00548344	0.0569934
1 3	2 4	0.0447335	0.0155302	0.146796	-0.00741289	0.0968798
1 3	2 5	0.0560968	0.0166404	0.0484005	0.000222407	0.111971
1 4	1 1	0.0220352	0.0125653	0.758385	-0.0201558	0.0642262
1 4	1 2	0.0175979	0.0111262	0.848546	-0.0197612	0.0549569
1 4	1 3	-0.00758339	0.0119617	0.999711	-0.0477479	0.0325811
1 4	1 5	0.0125566	0.0149717	0.997379	-0.0377146	0.0628277
1 4	2 1	0.0391174	0.0125299	0.0869822	-0.00295468	0.0811896
1 4	2 2	0.0191024	0.0130152	0.896329	-0.0245994	0.0628043
1 4	2 3	0.0181716	0.0102312	0.745291	-0.0161823	0.0525255
1 4	2 4	0.0371501	0.0075848	0.00069123	0.0116822	0.0626179
1 4	2 5	0.0485134	0.014485	0.0510449	-0.000123517	0.0971503
1 5	1 1	0.00947866	0.0138696	0.99947	-0.037092	0.0560493
1 5	1 2	0.00504131	0.0170797	1	-0.0523081	0.0623907
1 5	1 3	-0.02014	0.0154607	0.946919	-0.0720531	0.0317731
1 5	1 4	-0.0125566	0.0149717	0.997379	-0.0628277	0.0377146
1 5	2 1	0.0265609	0.0143195	0.697438	-0.0215203	0.074642
1 5	2 2	0.00654587	0.0150497	0.999988	-0.0439871	0.0570789
1 5	2 3	0.00561503	0.0154982	0.999997	-0.0464238	0.0576539
1 5	2 4	0.0245935	0.0175915	0.920358	-0.0344742	0.0836612
1 5	2 5	0.0359568	0.0121876	0.126803	-0.00496604	0.0768797
2 1	1 1	-0.0170822	0.00950126	0.732325	-0.048985	0.0148206
2 1	1 2	-0.0215196	0.0121541	0.748541	-0.0623298	0.0192907
2 1	1 3	-0.0467008	0.0139912	0.0524662	-0.0936798	0.000278145
2 1	1 4	-0.0391174	0.0125299	0.0869822	-0.0811896	0.00295468
2 1	1 5	-0.0265609	0.0143195	0.697438	-0.074642	0.0215203
2 1	2 2	-0.020015	0.0116593	0.779382	-0.0591638	0.0191338
2 1	2 3	-0.0209458	0.0137318	0.873449	-0.0670538	0.0251621
2 1	2 4	-0.00196738	0.0143115	1	-0.0500217	0.0460869
2 1	2 5	0.00939593	0.0154696	0.999797	-0.0425469	0.0613388
2 2	1 1	0.00293279	0.0122239	1	-0.038112	0.0439776
2 2	1 2	-0.00150457	0.0105006	1	-0.0367628	0.0337537
2 2	1 3	-0.0266858	0.0134722	0.61675	-0.071922	0.0185504
2 2	1 4	-0.0191024	0.0130152	0.896329	-0.0628043	0.0245994
2 2	1 5	-0.00654587	0.0150497	0.999988	-0.0570789	0.0439871
2 2	2 1	0.020015	0.0116593	0.779382	-0.0191338	0.0591638
2 2	2 3	-0.000930844	0.0103782	1	-0.0357781	0.0339164
2 2	2 4	0.0180476	0.0132543	0.931342	-0.0264571	0.0625523
2 2	2 5	0.0294109	0.0140235	0.540423	-0.0176762	0.0764981
2 3	1 1	0.00386363	0.0124667	0.999999	-0.0379963	0.0457236
2 3	1 2	-0.000573724	0.0121302	1	-0.0413038	0.0401563
2 3	1 3	-0.025755	0.0093034	0.183991	-0.0569934	0.00548344
2 3	1 4	-0.0181716	0.0102312	0.745291	-0.0525255	0.0161823
2 3	1 5	-0.00561503	0.0154982	0.999997	-0.0576539	0.0464238
2 3	2 1	0.0209458	0.0137318	0.873449	-0.0251621	0.0670538
2 3	2 2	0.000930844	0.0103782	1	-0.0339164	0.0357781
2 3	2 4	0.0189785	0.0109206	0.767445	-0.0176901	0.055647
2 3	2 5	0.0303418	0.0128514	0.376201	-0.01281	0.0734936
2 4	1 1	-0.0151148	0.0152777	0.991202	-0.0664136	0.0361839
2 4	1 2	-0.0195522	0.0128631	0.875678	-0.0627432	0.0236389
2 4	1 3	-0.0447335	0.0155302	0.146796	-0.0968798	0.00741289
2 4	1 4	-0.0371501	0.0075848	0.00069123	-0.0626179	-0.0116822
2 4	1 5	-0.0245935	0.0175915	0.920358	-0.0836612	0.0344742
2 4	2 1	0.00196738	0.0143115	1	-0.0460869	0.0500217
2 4	2 2	-0.0180476	0.0132543	0.931342	-0.0625523	0.0264571
2 4	2 3	-0.0189785	0.0109206	0.767445	-0.055647	0.0176901
2 4	2 5	0.0113633	0.0145887	0.998512	-0.0376219	0.0603485
2 5	1 1	-0.0264781	0.0165122	0.838203	-0.0819218	0.0289656
2 5	1 2	-0.0309155	0.0180947	0.783883	-0.0916728	0.0298418
2 5	1 3	-0.0560968	0.0166404	0.0484005	-0.111971	-0.000222407
2 5	1 4	-0.0485134	0.014485	0.0510449	-0.0971503	0.000123517
2 5	1 5	-0.0359568	0.0121876	0.126803	-0.0768797	0.00496604
2 5	2 1	-0.00939593	0.0154696	0.999797	-0.0613388	0.0425469
2 5	2 2	-0.0294109	0.0140235	0.540423	-0.0764981	0.0176762
2 5	2 3	-0.0303418	0.0128514	0.376201	-0.0734936	0.01281
2 5	2 4	-0.0113633	0.0145887	0.998512	-0.0603485	0.0376219
2ways1
Group	Context_1	Context_2	Difference	StdErr	pValue	Lower	Upper
DG	1	2	0.0370879	0.0110462	0.00179732	0.0147261	0.0594498
DG	2	1	-0.0370879	0.0110462	0.00179732	-0.0594498	-0.0147261
LEC	1	2	0.0380244	0.0119313	0.0028738	0.0138709	0.062178
LEC	2	1	-0.0380244	0.0119313	0.0028738	-0.062178	-0.0138709
MEC	1	2	-0.0046432	0.0106716	0.665953	-0.0262468	0.0169604
MEC	2	1	0.0046432	0.0106716	0.665953	-0.0169604	0.0262468
2ways2
Context	Group_1	Group_2	Difference	StdErr	pValue	Lower	Upper
1	DG	LEC	-0.494464	0.0276856	9.56475e-10	-0.561984	-0.426944
1	DG	MEC	-0.566586	0.0261524	9.56475e-10	-0.630367	-0.502805
1	LEC	DG	0.494464	0.0276856	9.56475e-10	0.426944	0.561984
1	LEC	MEC	-0.0721223	0.0272563	0.0309306	-0.138596	-0.00564886
1	MEC	DG	0.566586	0.0261524	9.56475e-10	0.502805	0.630367
1	MEC	LEC	0.0721223	0.0272563	0.0309306	0.00564886	0.138596
2	DG	LEC	-0.493527	0.0270215	9.56475e-10	-0.559428	-0.427627
2	DG	MEC	-0.608317	0.025525	9.56475e-10	-0.670568	-0.546066
2	LEC	DG	0.493527	0.0270215	9.56475e-10	0.427627	0.559428
2	LEC	MEC	-0.11479	0.0266025	0.000316932	-0.179669	-0.049911
2	MEC	DG	0.608317	0.025525	9.56475e-10	0.546066	0.670568
2	MEC	LEC	0.11479	0.0266025	0.000316932	0.049911	0.179669
2ways3
Days	Context_1	Context_2	Difference	StdErr	pValue	Lower	Upper
1	1	2	0.0170822	0.00950126	0.0801436	-0.00215208	0.0363165
1	2	1	-0.0170822	0.00950126	0.0801436	-0.0363165	0.00215208
2	1	2	0.00150457	0.0105006	0.886823	-0.0197527	0.0227619
2	2	1	-0.00150457	0.0105006	0.886823	-0.0227619	0.0197527
3	1	2	0.025755	0.0093034	0.00866093	0.00692125	0.0445887
3	2	1	-0.025755	0.0093034	0.00866093	-0.0445887	-0.00692125
4	1	2	0.0371501	0.0075848	1.82512e-05	0.0217954	0.0525047
4	2	1	-0.0371501	0.0075848	1.82512e-05	-0.0525047	-0.0217954
5	1	2	0.0359568	0.0121876	0.00541094	0.0112843	0.0606293
5	2	1	-0.0359568	0.0121876	0.00541094	-0.0606293	-0.0112843
2ways4
Context	Days_1	Days_2	Difference	StdErr	pValue	Lower	Upper
1	1	2	-0.00443736	0.0122512	0.996162	-0.0395132	0.0306385
1	1	3	-0.0296186	0.0125025	0.146135	-0.0654142	0.00617693
1	1	4	-0.0220352	0.0125653	0.414745	-0.0580104	0.0139399
1	1	5	-0.00947866	0.0138696	0.958867	-0.0491882	0.0302309
1	2	1	0.00443736	0.0122512	0.996162	-0.0306385	0.0395132
1	2	3	-0.0251813	0.0115826	0.211443	-0.058343	0.00798044
1	2	4	-0.0175979	0.0111262	0.517888	-0.0494529	0.0142572
1	2	5	-0.00504131	0.0170797	0.998269	-0.0539416	0.043859
1	3	1	0.0296186	0.0125025	0.146135	-0.00617693	0.0654142
1	3	2	0.0251813	0.0115826	0.211443	-0.00798044	0.058343
1	3	4	0.00758339	0.0119617	0.968548	-0.0266638	0.0418306
1	3	5	0.02014	0.0154607	0.691196	-0.024125	0.0644049
1	4	1	0.0220352	0.0125653	0.414745	-0.0139399	0.0580104
1	4	2	0.0175979	0.0111262	0.517888	-0.0142572	0.0494529
1	4	3	-0.00758339	0.0119617	0.968548	-0.0418306	0.0266638
1	4	5	0.0125566	0.0149717	0.916787	-0.0303083	0.0554215
1	5	1	0.00947866	0.0138696	0.958867	-0.0302309	0.0491882
1	5	2	0.00504131	0.0170797	0.998269	-0.043859	0.0539416
1	5	3	-0.02014	0.0154607	0.691196	-0.0644049	0.024125
1	5	4	-0.0125566	0.0149717	0.916787	-0.0554215	0.0303083
2	1	2	-0.020015	0.0116593	0.436242	-0.0533962	0.0133662
2	1	3	-0.0209458	0.0137318	0.55294	-0.0602609	0.0183692
2	1	4	-0.00196738	0.0143115	0.999916	-0.042942	0.0390073
2	1	5	0.00939593	0.0154696	0.973065	-0.0348944	0.0536863
2	2	1	0.020015	0.0116593	0.436242	-0.0133662	0.0533962
2	2	3	-0.000930844	0.0103782	0.999985	-0.0306441	0.0287825
2	2	4	0.0180476	0.0132543	0.655194	-0.0199003	0.0559956
2	2	5	0.0294109	0.0140235	0.242267	-0.0107391	0.0695609
2	3	1	0.0209458	0.0137318	0.55294	-0.0183692	0.0602609
2	3	2	0.000930844	0.0103782	0.999985	-0.0287825	0.0306441
2	3	4	0.0189785	0.0109206	0.423868	-0.0122878	0.0502448
2	3	5	0.0303418	0.0128514	0.148476	-0.00645264	0.0671362
2	4	1	0.00196738	0.0143115	0.999916	-0.0390073	0.042942
2	4	2	-0.0180476	0.0132543	0.655194	-0.0559956	0.0199003
2	4	3	-0.0189785	0.0109206	0.423868	-0.0502448	0.0122878
2	4	5	0.0113633	0.0145887	0.93515	-0.0304051	0.0531317
2	5	1	-0.00939593	0.0154696	0.973065	-0.0536863	0.0348944
2	5	2	-0.0294109	0.0140235	0.242267	-0.0695609	0.0107391
2	5	3	-0.0303418	0.0128514	0.148476	-0.0671362	0.00645264
2	5	4	-0.0113633	0.0145887	0.93515	-0.0531317	0.0304051
2ways5
Days	Group_1	Group_2	Difference	StdErr	pValue	Lower	Upper
1	DG	LEC	-0.511552	0.0301571	9.56475e-10	-0.5851	-0.438004
1	DG	MEC	-0.610283	0.028487	9.56475e-10	-0.679758	-0.540808
1	LEC	DG	0.511552	0.0301571	9.56475e-10	0.438004	0.5851
1	LEC	MEC	-0.0987308	0.0296895	0.0054532	-0.171138	-0.0263232
1	MEC	DG	0.610283	0.028487	9.56475e-10	0.540808	0.679758
1	MEC	LEC	0.0987308	0.0296895	0.0054532	0.0263232	0.171138
2	DG	LEC	-0.483731	0.0344938	9.56476e-10	-0.567856	-0.399607
2	DG	MEC	-0.588078	0.0325835	9.56475e-10	-0.667544	-0.508613
2	LEC	DG	0.483731	0.0344938	9.56476e-10	0.399607	0.567856
2	LEC	MEC	-0.104347	0.033959	0.0106726	-0.187167	-0.0215271
2	MEC	DG	0.588078	0.0325835	9.56475e-10	0.508613	0.667544
2	MEC	LEC	0.104347	0.033959	0.0106726	0.0215271	0.187167
3	DG	LEC	-0.51084	0.0317191	9.56475e-10	-0.588198	-0.433483
3	DG	MEC	-0.60408	0.0299626	9.56475e-10	-0.677154	-0.531007
3	LEC	DG	0.51084	0.0317191	9.56475e-10	0.433483	0.588198
3	LEC	MEC	-0.0932403	0.0312273	0.0133549	-0.169398	-0.0170822
3	MEC	DG	0.60408	0.0299626	9.56475e-10	0.531007	0.677154
3	MEC	LEC	0.0932403	0.0312273	0.0133549	0.0170822	0.169398
4	DG	LEC	-0.4933	0.033469	9.56475e-10	-0.574925	-0.411675
4	DG	MEC	-0.596549	0.0316155	9.56475e-10	-0.673653	-0.519444
4	LEC	DG	0.4933	0.033469	9.56475e-10	0.411675	0.574925
4	LEC	MEC	-0.103248	0.0329501	0.00910537	-0.183608	-0.0228887
4	MEC	DG	0.596549	0.0316155	9.56475e-10	0.519444	0.673653
4	MEC	LEC	0.103248	0.0329501	0.00910537	0.0228887	0.183608
5	DG	LEC	-0.470555	0.0312885	9.56475e-10	-0.546862	-0.394247
5	DG	MEC	-0.538269	0.0295557	9.56475e-10	-0.61035	-0.466188
5	LEC	DG	0.470555	0.0312885	9.56475e-10	0.394247	0.546862
5	LEC	MEC	-0.0677143	0.0308034	0.0843727	-0.142838	0.00740977
5	MEC	DG	0.538269	0.0295557	9.56475e-10	0.466188	0.61035
5	MEC	LEC	0.0677143	0.0308034	0.0843727	-0.00740977	0.142838
2ways6
Group	Days_1	Days_2	Difference	StdErr	pValue	Lower	Upper
DG	1	2	-0.0289011	0.016665	0.425971	-0.076614	0.0188118
DG	1	3	-0.0275869	0.0194128	0.618269	-0.0831668	0.0279929
DG	1	4	-0.0226632	0.0209604	0.81496	-0.082674	0.0373476
DG	1	5	-0.0377118	0.0220612	0.440504	-0.100874	0.0254509
DG	2	1	0.0289011	0.016665	0.425971	-0.0188118	0.076614
DG	2	3	0.00131418	0.0164689	0.99999	-0.0458374	0.0484658
DG	2	4	0.00623791	0.0184015	0.997031	-0.0464466	0.0589224
DG	2	5	-0.00881066	0.0238466	0.995856	-0.0770848	0.0594635
DG	3	1	0.0275869	0.0194128	0.618269	-0.0279929	0.0831668
DG	3	2	-0.00131418	0.0164689	0.99999	-0.0484658	0.0458374
DG	3	4	0.00492373	0.0183539	0.99881	-0.0476245	0.057472
DG	3	5	-0.0101248	0.022317	0.990903	-0.0740197	0.05377
DG	4	1	0.0226632	0.0209604	0.81496	-0.0373476	0.082674
DG	4	2	-0.00623791	0.0184015	0.997031	-0.0589224	0.0464466
DG	4	3	-0.00492373	0.0183539	0.99881	-0.057472	0.0476245
DG	4	5	-0.0150486	0.0233344	0.966551	-0.0818564	0.0517592
DG	5	1	0.0377118	0.0220612	0.440504	-0.0254509	0.100874
DG	5	2	0.00881066	0.0238466	0.995856	-0.0594635	0.0770848
DG	5	3	0.0101248	0.022317	0.990903	-0.05377	0.0740197
DG	5	4	0.0150486	0.0233344	0.966551	-0.0517592	0.0818564
LEC	1	2	-0.00108056	0.0180003	0.999997	-0.0526164	0.0504553
LEC	1	3	-0.0268751	0.0209682	0.703761	-0.0869083	0.033158
LEC	1	4	-0.00441163	0.0226398	0.999663	-0.0692307	0.0604075
LEC	1	5	0.00328558	0.0238289	0.999915	-0.0649379	0.0715091
LEC	2	1	0.00108056	0.0180003	0.999997	-0.0504553	0.0526164
LEC	2	3	-0.0257946	0.0177885	0.600121	-0.0767241	0.025135
LEC	2	4	-0.00333107	0.0198759	0.999815	-0.0602369	0.0535747
LEC	2	5	0.00436614	0.0257572	0.999806	-0.0693784	0.0781107
LEC	3	1	0.0268751	0.0209682	0.703761	-0.033158	0.0869083
LEC	3	2	0.0257946	0.0177885	0.600121	-0.025135	0.0767241
LEC	3	4	0.0224635	0.0198244	0.788086	-0.0342951	0.0792221
LEC	3	5	0.0301607	0.0241051	0.721805	-0.0388537	0.0991751
LEC	4	1	0.00441163	0.0226398	0.999663	-0.0604075	0.0692307
LEC	4	2	0.00333107	0.0198759	0.999815	-0.0535747	0.0602369
LEC	4	3	-0.0224635	0.0198244	0.788086	-0.0792221	0.0342951
LEC	4	5	0.00769722	0.025204	0.998022	-0.0644634	0.0798579
LEC	5	1	-0.00328558	0.0238289	0.999915	-0.0715091	0.0649379
LEC	5	2	-0.00436614	0.0257572	0.999806	-0.0781107	0.0693784
LEC	5	3	-0.0301607	0.0241051	0.721805	-0.0991751	0.0388537
LEC	5	4	-0.00769722	0.025204	0.998022	-0.0798579	0.0644634
MEC	1	2	-0.00669685	0.0160999	0.993465	-0.0527919	0.0393982
MEC	1	3	-0.0213846	0.0187545	0.78428	-0.0750799	0.0323106
MEC	1	4	-0.00892907	0.0202496	0.991836	-0.066905	0.0490469
MEC	1	5	0.0343021	0.0213132	0.500761	-0.0267189	0.0953231
MEC	2	1	0.00669685	0.0160999	0.993465	-0.0393982	0.0527919
MEC	2	3	-0.0146878	0.0159105	0.88617	-0.0602406	0.030865
MEC	2	4	-0.00223222	0.0177775	0.999941	-0.0531303	0.0486659
MEC	2	5	0.0409989	0.023038	0.399941	-0.0249601	0.106958
MEC	3	1	0.0213846	0.0187545	0.78428	-0.0323106	0.0750799
MEC	3	2	0.0146878	0.0159105	0.88617	-0.030865	0.0602406
MEC	3	4	0.0124556	0.0177315	0.954676	-0.0383109	0.063222
MEC	3	5	0.0556867	0.0215603	0.093943	-0.00604158	0.117415
MEC	4	1	0.00892907	0.0202496	0.991836	-0.0490469	0.066905
MEC	4	2	0.00223222	0.0177775	0.999941	-0.0486659	0.0531303
MEC	4	3	-0.0124556	0.0177315	0.954676	-0.063222	0.0383109
MEC	4	5	0.0432312	0.0225432	0.325714	-0.0213113	0.107774
MEC	5	1	-0.0343021	0.0213132	0.500761	-0.0953231	0.0267189
MEC	5	2	-0.0409989	0.023038	0.399941	-0.106958	0.0249601
MEC	5	3	-0.0556867	0.0215603	0.093943	-0.117415	0.00604158
MEC	5	4	-0.0432312	0.0225432	0.325714	-0.107774	0.0213113
3ways1
Context_Days	Group_1	Group_2	Difference	StdErr	pValue	Lower	Upper
1 1	DG	LEC	-0.517652	0.0319933	9.56475e-10	-0.595678	-0.439626
1 1	DG	MEC	-0.589505	0.0302216	9.56475e-10	-0.66321	-0.5158
1 1	LEC	DG	0.517652	0.0319933	9.56475e-10	0.439626	0.595678
1 1	LEC	MEC	-0.0718529	0.0314973	0.0707502	-0.148669	0.00496347
1 1	MEC	DG	0.589505	0.0302216	9.56475e-10	0.5158	0.66321
1 1	MEC	LEC	0.0718529	0.0314973	0.0707502	-0.00496347	0.148669
1 2	DG	LEC	-0.479392	0.0403706	9.56545e-10	-0.577849	-0.380935
1 2	DG	MEC	-0.577027	0.0381349	9.56475e-10	-0.670032	-0.484023
1 2	LEC	DG	0.479392	0.0403706	9.56545e-10	0.380935	0.577849
1 2	LEC	MEC	-0.097635	0.0397447	0.0480369	-0.194565	-0.000704558
1 2	MEC	DG	0.577027	0.0381349	9.56475e-10	0.484023	0.670032
1 2	MEC	LEC	0.097635	0.0397447	0.0480369	0.000704558	0.194565
1 3	DG	LEC	-0.497402	0.0348885	9.56476e-10	-0.582489	-0.412315
1 3	DG	MEC	-0.586182	0.0329564	9.56475e-10	-0.666557	-0.505807
1 3	LEC	DG	0.497402	0.0348885	9.56476e-10	0.412315	0.582489
1 3	LEC	MEC	-0.0887802	0.0343476	0.035749	-0.172548	-0.0050125
1 3	MEC	DG	0.586182	0.0329564	9.56475e-10	0.505807	0.666557
1 3	MEC	LEC	0.0887802	0.0343476	0.035749	0.0050125	0.172548
1 4	DG	LEC	-0.497032	0.0335605	9.56475e-10	-0.578881	-0.415184
1 4	DG	MEC	-0.571442	0.0317019	9.56475e-10	-0.648758	-0.494127
1 4	LEC	DG	0.497032	0.0335605	9.56475e-10	0.415184	0.578881
1 4	LEC	MEC	-0.07441	0.0330401	0.0753033	-0.154989	0.00616914
1 4	MEC	DG	0.571442	0.0317019	9.56475e-10	0.494127	0.648758
1 4	MEC	LEC	0.07441	0.0330401	0.0753033	-0.00616914	0.154989
1 5	DG	LEC	-0.480841	0.0334057	9.56476e-10	-0.562312	-0.39937
1 5	DG	MEC	-0.508774	0.0315557	9.56475e-10	-0.585733	-0.431815
1 5	LEC	DG	0.480841	0.0334057	9.56476e-10	0.39937	0.562312
1 5	LEC	MEC	-0.0279333	0.0328878	0.675017	-0.108141	0.0522742
1 5	MEC	DG	0.508774	0.0315557	9.56475e-10	0.431815	0.585733
1 5	MEC	LEC	0.0279333	0.0328878	0.675017	-0.0522742	0.108141
2 1	DG	LEC	-0.505452	0.032852	9.56475e-10	-0.585572	-0.425332
2 1	DG	MEC	-0.631061	0.0310327	9.56475e-10	-0.706744	-0.555377
2 1	LEC	DG	0.505452	0.032852	9.56475e-10	0.425332	0.585572
2 1	LEC	MEC	-0.125609	0.0323427	0.00113473	-0.204487	-0.0467305
2 1	MEC	DG	0.631061	0.0310327	9.56475e-10	0.555377	0.706744
2 1	MEC	LEC	0.125609	0.0323427	0.00113473	0.0467305	0.204487
2 2	DG	LEC	-0.48807	0.0331156	9.56475e-10	-0.568834	-0.407307
2 2	DG	MEC	-0.59913	0.0312817	9.56475e-10	-0.67542	-0.522839
2 2	LEC	DG	0.48807	0.0331156	9.56475e-10	0.407307	0.568834
2 2	LEC	MEC	-0.111059	0.0326022	0.00437176	-0.19057	-0.0315481
2 2	MEC	DG	0.59913	0.0312817	9.56475e-10	0.522839	0.67542
2 2	MEC	LEC	0.111059	0.0326022	0.00437176	0.0315481	0.19057
2 3	DG	LEC	-0.524278	0.0326684	9.56475e-10	-0.603951	-0.444606
2 3	DG	MEC	-0.621978	0.0308592	9.56475e-10	-0.697239	-0.546718
2 3	LEC	DG	0.524278	0.0326684	9.56475e-10	0.444606	0.603951
2 3	LEC	MEC	-0.0977004	0.0321619	0.0116856	-0.176138	-0.0192631
2 3	MEC	DG	0.621978	0.0308592	9.56475e-10	0.546718	0.697239
2 3	MEC	LEC	0.0977004	0.0321619	0.0116856	0.0192631	0.176138
2 4	DG	LEC	-0.489568	0.0359859	9.56477e-10	-0.577332	-0.401805
2 4	DG	MEC	-0.621655	0.033993	9.56475e-10	-0.704558	-0.538752
2 4	LEC	DG	0.489568	0.0359859	9.56477e-10	0.401805	0.577332
2 4	LEC	MEC	-0.132086	0.0354279	0.00177485	-0.218489	-0.0456839
2 4	MEC	DG	0.621655	0.033993	9.56475e-10	0.538752	0.704558
2 4	MEC	LEC	0.132086	0.0354279	0.00177485	0.0456839	0.218489
2 5	DG	LEC	-0.460268	0.0361825	9.56484e-10	-0.548511	-0.372025
2 5	DG	MEC	-0.567763	0.0341787	9.56475e-10	-0.651119	-0.484407
2 5	LEC	DG	0.460268	0.0361825	9.56484e-10	0.372025	0.548511
2 5	LEC	MEC	-0.107495	0.0356215	0.0123062	-0.19437	-0.0206206
2 5	MEC	DG	0.567763	0.0341787	9.56475e-10	0.484407	0.651119
2 5	MEC	LEC	0.107495	0.0356215	0.0123062	0.0206206	0.19437
3ways2
Group	Context_Days_1	Context_Days_2	Difference	StdErr	pValue	Lower	Upper
DG	1 1	1 2	-0.0213496	0.0208746	0.988894	-0.0914411	0.0487419
DG	1 1	1 3	-0.037476	0.0213029	0.755178	-0.109006	0.0340538
DG	1 1	1 4	-0.0349291	0.0214098	0.824509	-0.106818	0.0369595
DG	1 1	1 5	-0.048659	0.0236323	0.565486	-0.12801	0.0306921
DG	1 1	2 1	0.0268677	0.0161891	0.810126	-0.027491	0.0812264
DG	1 1	2 2	-0.00958496	0.0208282	0.99998	-0.0795207	0.0603507
DG	1 1	2 3	0.00916975	0.0212418	0.999989	-0.0621548	0.0804943
DG	1 1	2 4	0.0164704	0.0260315	0.999716	-0.0709368	0.103878
DG	1 1	2 5	0.000103129	0.0281349	1	-0.0943666	0.0945729
DG	1 2	1 1	0.0213496	0.0208746	0.988894	-0.0487419	0.0914411
DG	1 2	1 3	-0.0161263	0.0197354	0.997849	-0.0823929	0.0501402
DG	1 2	1 4	-0.0135795	0.0189578	0.999229	-0.0772351	0.050076
DG	1 2	1 5	-0.0273094	0.0291019	0.993974	-0.125026	0.0704074
DG	1 2	2 1	0.0482173	0.0207092	0.395266	-0.0213188	0.117753
DG	1 2	2 2	0.0117647	0.0178918	0.999612	-0.0483114	0.0718407
DG	1 2	2 3	0.0305194	0.0206684	0.892966	-0.03888	0.0999187
DG	1 2	2 4	0.03782	0.0219173	0.774392	-0.0357726	0.111413
DG	1 2	2 5	0.0214527	0.0308312	0.999388	-0.0820707	0.124976
DG	1 3	1 1	0.037476	0.0213029	0.755178	-0.0340538	0.109006
DG	1 3	1 2	0.0161263	0.0197354	0.997849	-0.0501402	0.0823929
DG	1 3	1 4	0.00254681	0.0203815	1	-0.0658889	0.0709825
DG	1 3	1 5	-0.0111831	0.0263433	0.99999	-0.099637	0.0772709
DG	1 3	2 1	0.0643436	0.0238395	0.210325	-0.0157032	0.14439
DG	1 3	2 2	0.027891	0.0229551	0.965268	-0.0491863	0.104968
DG	1 3	2 3	0.0466457	0.0158519	0.128889	-0.006581	0.0998724
DG	1 3	2 4	0.0539464	0.0264616	0.57884	-0.034905	0.142798
DG	1 3	2 5	0.0375791	0.0283534	0.941237	-0.0576244	0.132783
DG	1 4	1 1	0.0349291	0.0214098	0.824509	-0.0369595	0.106818
DG	1 4	1 2	0.0135795	0.0189578	0.999229	-0.050076	0.0772351
DG	1 4	1 3	-0.00254681	0.0203815	1	-0.0709825	0.0658889
DG	1 4	1 5	-0.0137299	0.0255101	0.999925	-0.0993862	0.0719265
DG	1 4	2 1	0.0617968	0.0213495	0.142566	-0.00988926	0.133483
DG	1 4	2 2	0.0253442	0.0221765	0.976517	-0.0491187	0.0998071
DG	1 4	2 3	0.0440989	0.0174329	0.285825	-0.0144362	0.102634
DG	1 4	2 4	0.0513995	0.0129236	0.00997781	0.00800528	0.0947938
DG	1 4	2 5	0.0350323	0.0246808	0.913405	-0.0478394	0.117904
DG	1 5	1 1	0.048659	0.0236323	0.565486	-0.0306921	0.12801
DG	1 5	1 2	0.0273094	0.0291019	0.993974	-0.0704074	0.125026
DG	1 5	1 3	0.0111831	0.0263433	0.99999	-0.0772709	0.099637
DG	1 5	1 4	0.0137299	0.0255101	0.999925	-0.0719265	0.0993862
DG	1 5	2 1	0.0755267	0.0243988	0.0923173	-0.0063981	0.157451
DG	1 5	2 2	0.0390741	0.0256429	0.87411	-0.0470284	0.125176
DG	1 5	2 3	0.0578288	0.0264071	0.480528	-0.0308395	0.146497
DG	1 5	2 4	0.0651294	0.0299739	0.491413	-0.0355152	0.165774
DG	1 5	2 5	0.0487621	0.0207663	0.383633	-0.0209657	0.11849
DG	2 1	1 1	-0.0268677	0.0161891	0.810126	-0.0812264	0.027491
DG	2 1	1 2	-0.0482173	0.0207092	0.395266	-0.117753	0.0213188
DG	2 1	1 3	-0.0643436	0.0238395	0.210325	-0.14439	0.0157032
DG	2 1	1 4	-0.0617968	0.0213495	0.142566	-0.133483	0.00988926
DG	2 1	1 5	-0.0755267	0.0243988	0.0923173	-0.157451	0.0063981
DG	2 1	2 2	-0.0364526	0.0198661	0.709805	-0.103158	0.0302525
DG	2 1	2 3	-0.0176979	0.0233975	0.998816	-0.0962606	0.0608647
DG	2 1	2 4	-0.0103973	0.0243851	0.99999	-0.0922763	0.0714817
DG	2 1	2 5	-0.0267645	0.0263584	0.989438	-0.115269	0.0617402
DG	2 2	1 1	0.00958496	0.0208282	0.99998	-0.0603507	0.0795207
DG	2 2	1 2	-0.0117647	0.0178918	0.999612	-0.0718407	0.0483114
DG	2 2	1 3	-0.027891	0.0229551	0.965268	-0.104968	0.0491863
DG	2 2	1 4	-0.0253442	0.0221765	0.976517	-0.0998071	0.0491187
DG	2 2	1 5	-0.0390741	0.0256429	0.87411	-0.125176	0.0470284
DG	2 2	2 1	0.0364526	0.0198661	0.709805	-0.0302525	0.103158
DG	2 2	2 3	0.0187547	0.0176832	0.985736	-0.0406209	0.0781304
DG	2 2	2 4	0.0260554	0.0225839	0.975026	-0.0497755	0.101886
DG	2 2	2 5	0.00968809	0.0238944	0.999993	-0.0705431	0.0899192
DG	2 3	1 1	-0.00916975	0.0212418	0.999989	-0.0804943	0.0621548
DG	2 3	1 2	-0.0305194	0.0206684	0.892966	-0.0999187	0.03888
DG	2 3	1 3	-0.0466457	0.0158519	0.128889	-0.0998724	0.006581
DG	2 3	1 4	-0.0440989	0.0174329	0.285825	-0.102634	0.0144362
DG	2 3	1 5	-0.0578288	0.0264071	0.480528	-0.146497	0.0308395
DG	2 3	2 1	0.0176979	0.0233975	0.998816	-0.0608647	0.0962606
DG	2 3	2 2	-0.0187547	0.0176832	0.985736	-0.0781304	0.0406209
DG	2 3	2 4	0.00730065	0.0186074	0.999995	-0.0551783	0.0697796
DG	2 3	2 5	-0.00906662	0.0218974	0.999992	-0.0825924	0.0644591
DG	2 4	1 1	-0.0164704	0.0260315	0.999716	-0.103878	0.0709368
DG	2 4	1 2	-0.03782	0.0219173	0.774392	-0.111413	0.0357726
DG	2 4	1 3	-0.0539464	0.0264616	0.57884	-0.142798	0.034905
DG	2 4	1 4	-0.0513995	0.0129236	0.00997781	-0.0947938	-0.00800528
DG	2 4	1 5	-0.0651294	0.0299739	0.491413	-0.165774	0.0355152
DG	2 4	2 1	0.0103973	0.0243851	0.99999	-0.0714817	0.0922763
DG	2 4	2 2	-0.0260554	0.0225839	0.975026	-0.101886	0.0497755
DG	2 4	2 3	-0.00730065	0.0186074	0.999995	-0.0697796	0.0551783
DG	2 4	2 5	-0.0163673	0.0248575	0.999607	-0.0998324	0.0670979
DG	2 5	1 1	-0.000103129	0.0281349	1	-0.0945729	0.0943666
DG	2 5	1 2	-0.0214527	0.0308312	0.999388	-0.124976	0.0820707
DG	2 5	1 3	-0.0375791	0.0283534	0.941237	-0.132783	0.0576244
DG	2 5	1 4	-0.0350323	0.0246808	0.913405	-0.117904	0.0478394
DG	2 5	1 5	-0.0487621	0.0207663	0.383633	-0.11849	0.0209657
DG	2 5	2 1	0.0267645	0.0263584	0.989438	-0.0617402	0.115269
DG	2 5	2 2	-0.00968809	0.0238944	0.999993	-0.0899192	0.0705431
DG	2 5	2 3	0.00906662	0.0218974	0.999992	-0.0644591	0.0825924
DG	2 5	2 4	0.0163673	0.0248575	0.999607	-0.0670979	0.0998324
LEC	1 1	1 2	0.0169098	0.0225471	0.998892	-0.0587977	0.0926172
LEC	1 1	1 3	-0.0172263	0.0230098	0.998907	-0.0944873	0.0600346
LEC	1 1	1 4	-0.0143097	0.0231252	0.999763	-0.0919583	0.0633389
LEC	1 1	1 5	-0.0118483	0.0255258	0.999979	-0.0975572	0.0738607
LEC	1 1	2 1	0.0390673	0.0174862	0.452564	-0.0196468	0.0977814
LEC	1 1	2 2	0.0199964	0.022497	0.99595	-0.0555428	0.0955356
LEC	1 1	2 3	0.00254339	0.0229438	1	-0.0744959	0.0795827
LEC	1 1	2 4	0.0445538	0.0281173	0.847191	-0.0498568	0.138964
LEC	1 1	2 5	0.0574868	0.0303891	0.674266	-0.0445522	0.159526
LEC	1 2	1 1	-0.0169098	0.0225471	0.998892	-0.0926172	0.0587977
LEC	1 2	1 3	-0.0341361	0.0213167	0.839246	-0.105712	0.0374399
LEC	1 2	1 4	-0.0312195	0.0204768	0.873752	-0.0999753	0.0375363
LEC	1 2	1 5	-0.0287581	0.0314337	0.994991	-0.134304	0.0767881
LEC	1 2	2 1	0.0221575	0.0223684	0.991124	-0.05295	0.097265
LEC	1 2	2 2	0.0030866	0.0193253	1	-0.0618029	0.0679761
LEC	1 2	2 3	-0.0143664	0.0223245	0.999674	-0.0893263	0.0605935
LEC	1 2	2 4	0.027644	0.0236734	0.973002	-0.0518451	0.107133
LEC	1 2	2 5	0.040577	0.0333015	0.964648	-0.0712411	0.152395
LEC	1 3	1 1	0.0172263	0.0230098	0.998907	-0.0600346	0.0944873
LEC	1 3	1 2	0.0341361	0.0213167	0.839246	-0.0374399	0.105712
LEC	1 3	1 4	0.00291659	0.0220145	1	-0.0710024	0.0768356
LEC	1 3	1 5	0.00537803	0.028454	1	-0.0901632	0.100919
LEC	1 3	2 1	0.0562936	0.0257496	0.482886	-0.0301668	0.142754
LEC	1 3	2 2	0.0372227	0.0247943	0.883338	-0.0460303	0.120476
LEC	1 3	2 3	0.0197697	0.017122	0.974896	-0.0377217	0.0772611
LEC	1 3	2 4	0.0617801	0.0285818	0.498709	-0.0341904	0.157751
LEC	1 3	2 5	0.0747131	0.0306252	0.332296	-0.0281185	0.177545
LEC	1 4	1 1	0.0143097	0.0231252	0.999763	-0.0633389	0.0919583
LEC	1 4	1 2	0.0312195	0.0204768	0.873752	-0.0375363	0.0999753
LEC	1 4	1 3	-0.00291659	0.0220145	1	-0.0768356	0.0710024
LEC	1 4	1 5	0.00246144	0.027554	1	-0.090058	0.0949808
LEC	1 4	2 1	0.053377	0.0230601	0.403346	-0.0240528	0.130807
LEC	1 4	2 2	0.0343061	0.0239533	0.909067	-0.046123	0.114735
LEC	1 4	2 3	0.0168531	0.0188296	0.995737	-0.046372	0.0800782
LEC	1 4	2 4	0.0588635	0.0139591	0.00510374	0.0119923	0.105735
LEC	1 4	2 5	0.0717965	0.0266583	0.212657	-0.0177152	0.161308
LEC	1 5	1 1	0.0118483	0.0255258	0.999979	-0.0738607	0.0975572
LEC	1 5	1 2	0.0287581	0.0314337	0.994991	-0.0767881	0.134304
LEC	1 5	1 3	-0.00537803	0.028454	1	-0.100919	0.0901632
LEC	1 5	1 4	-0.00246144	0.027554	1	-0.0949808	0.090058
LEC	1 5	2 1	0.0509156	0.0263537	0.648441	-0.0375733	0.139404
LEC	1 5	2 2	0.0318447	0.0276975	0.975581	-0.0611566	0.124846
LEC	1 5	2 3	0.0143917	0.0285229	0.999957	-0.081381	0.110164
LEC	1 5	2 4	0.0564021	0.0323755	0.765016	-0.0523066	0.165111
LEC	1 5	2 5	0.0693351	0.0224301	0.0932236	-0.00597963	0.14465
LEC	2 1	1 1	-0.0390673	0.0174862	0.452564	-0.0977814	0.0196468
LEC	2 1	1 2	-0.0221575	0.0223684	0.991124	-0.097265	0.05295
LEC	2 1	1 3	-0.0562936	0.0257496	0.482886	-0.142754	0.0301668
LEC	2 1	1 4	-0.053377	0.0230601	0.403346	-0.130807	0.0240528
LEC	2 1	1 5	-0.0509156	0.0263537	0.648441	-0.139404	0.0375733
LEC	2 1	2 2	-0.0190709	0.0214578	0.995953	-0.0911207	0.0529789
LEC	2 1	2 3	-0.0365239	0.0252721	0.904515	-0.121381	0.0483335
LEC	2 1	2 4	0.00548646	0.0263389	1	-0.082953	0.0939259
LEC	2 1	2 5	0.0184195	0.0284703	0.999659	-0.0771766	0.114015
LEC	2 2	1 1	-0.0199964	0.022497	0.99595	-0.0955356	0.0555428
LEC	2 2	1 2	-0.0030866	0.0193253	1	-0.0679761	0.0618029
LEC	2 2	1 3	-0.0372227	0.0247943	0.883338	-0.120476	0.0460303
LEC	2 2	1 4	-0.0343061	0.0239533	0.909067	-0.114735	0.046123
LEC	2 2	1 5	-0.0318447	0.0276975	0.975581	-0.124846	0.0611566
LEC	2 2	2 1	0.0190709	0.0214578	0.995953	-0.0529789	0.0911207
LEC	2 2	2 3	-0.017453	0.0191	0.995035	-0.081586	0.04668
LEC	2 2	2 4	0.0245574	0.0243934	0.990054	-0.0573493	0.106464
LEC	2 2	2 5	0.0374904	0.0258089	0.901868	-0.0491692	0.12415
LEC	2 3	1 1	-0.00254339	0.0229438	1	-0.0795827	0.0744959
LEC	2 3	1 2	0.0143664	0.0223245	0.999674	-0.0605935	0.0893263
LEC	2 3	1 3	-0.0197697	0.017122	0.974896	-0.0772611	0.0377217
LEC	2 3	1 4	-0.0168531	0.0188296	0.995737	-0.0800782	0.046372
LEC	2 3	1 5	-0.0143917	0.0285229	0.999957	-0.110164	0.081381
LEC	2 3	2 1	0.0365239	0.0252721	0.904515	-0.0483335	0.121381
LEC	2 3	2 2	0.017453	0.0191	0.995035	-0.04668	0.081586
LEC	2 3	2 4	0.0420104	0.0200983	0.545016	-0.0254746	0.109495
LEC	2 3	2 5	0.0549434	0.0236519	0.398405	-0.0244735	0.13436
LEC	2 4	1 1	-0.0445538	0.0281173	0.847191	-0.138964	0.0498568
LEC	2 4	1 2	-0.027644	0.0236734	0.973002	-0.107133	0.0518451
LEC	2 4	1 3	-0.0617801	0.0285818	0.498709	-0.157751	0.0341904
LEC	2 4	1 4	-0.0588635	0.0139591	0.00510374	-0.105735	-0.0119923
LEC	2 4	1 5	-0.0564021	0.0323755	0.765016	-0.165111	0.0523066
LEC	2 4	2 1	-0.00548646	0.0263389	1	-0.0939259	0.082953
LEC	2 4	2 2	-0.0245574	0.0243934	0.990054	-0.106464	0.0573493
LEC	2 4	2 3	-0.0420104	0.0200983	0.545016	-0.109495	0.0254746
LEC	2 4	2 5	0.012933	0.0268492	0.999971	-0.0772197	0.103086
LEC	2 5	1 1	-0.0574868	0.0303891	0.674266	-0.159526	0.0445522
LEC	2 5	1 2	-0.040577	0.0333015	0.964648	-0.152395	0.0712411
LEC	2 5	1 3	-0.0747131	0.0306252	0.332296	-0.177545	0.0281185
LEC	2 5	1 4	-0.0717965	0.0266583	0.212657	-0.161308	0.0177152
LEC	2 5	1 5	-0.0693351	0.0224301	0.0932236	-0.14465	0.00597963
LEC	2 5	2 1	-0.0184195	0.0284703	0.999659	-0.114015	0.0771766
LEC	2 5	2 2	-0.0374904	0.0258089	0.901868	-0.12415	0.0491692
LEC	2 5	2 3	-0.0549434	0.0236519	0.398405	-0.13436	0.0244735
LEC	2 5	2 4	-0.012933	0.0268492	0.999971	-0.103086	0.0772197
MEC	1 1	1 2	-0.00887224	0.0201667	0.999987	-0.076587	0.0588426
MEC	1 1	1 3	-0.0341536	0.0205806	0.810185	-0.103258	0.0349507
MEC	1 1	1 4	-0.0168668	0.0206838	0.997883	-0.0863178	0.0525842
MEC	1 1	1 5	0.0320713	0.0228309	0.91822	-0.0445891	0.108732
MEC	1 1	2 1	-0.0146883	0.0156401	0.993939	-0.0672039	0.0378272
MEC	1 1	2 2	-0.0192098	0.0201219	0.993178	-0.0867741	0.0483545
MEC	1 1	2 3	-0.023304	0.0205215	0.977474	-0.0922101	0.045602
MEC	1 1	2 4	-0.0156797	0.0251488	0.999748	-0.100123	0.0687637
MEC	1 1	2 5	0.0218445	0.0271809	0.998106	-0.0694219	0.113111
MEC	1 2	1 1	0.00887224	0.0201667	0.999987	-0.0588426	0.076587
MEC	1 2	1 3	-0.0252813	0.0190662	0.941084	-0.0893009	0.0387382
MEC	1 2	1 4	-0.00799457	0.018315	0.999987	-0.0694917	0.0535025
MEC	1 2	1 5	0.0409436	0.0281151	0.900539	-0.0534598	0.135347
MEC	1 2	2 1	-0.0058161	0.0200069	1	-0.0729943	0.0613621
MEC	1 2	2 2	-0.0103376	0.0172851	0.999821	-0.0683765	0.0477014
MEC	1 2	2 3	-0.0144318	0.0199676	0.999172	-0.081478	0.0526144
MEC	1 2	2 4	-0.00680742	0.0211741	0.999999	-0.0779046	0.0642898
MEC	1 2	2 5	0.0307168	0.0297858	0.988237	-0.0692964	0.13073
MEC	1 3	1 1	0.0341536	0.0205806	0.810185	-0.0349507	0.103258
MEC	1 3	1 2	0.0252813	0.0190662	0.941084	-0.0387382	0.0893009
MEC	1 3	1 4	0.0172868	0.0196904	0.996305	-0.0488284	0.0834019
MEC	1 3	1 5	0.0662249	0.02545	0.251566	-0.0192298	0.15168
MEC	1 3	2 1	0.0194652	0.0230311	0.997222	-0.0578673	0.0967978
MEC	1 3	2 2	0.0149438	0.0221767	0.999527	-0.05952	0.0894076
MEC	1 3	2 3	0.0108496	0.0153144	0.999293	-0.0405723	0.0622714
MEC	1 3	2 4	0.0184739	0.0255644	0.999173	-0.0673647	0.104313
MEC	1 3	2 5	0.0559981	0.027392	0.575124	-0.0359772	0.147973
MEC	1 4	1 1	0.0168668	0.0206838	0.997883	-0.0525842	0.0863178
MEC	1 4	1 2	0.00799457	0.018315	0.999987	-0.0535025	0.0694917
MEC	1 4	1 3	-0.0172868	0.0196904	0.996305	-0.0834019	0.0488284
MEC	1 4	1 5	0.0489381	0.0246451	0.613542	-0.0338137	0.13169
MEC	1 4	2 1	0.00217847	0.0206256	1	-0.0670769	0.0714338
MEC	1 4	2 2	-0.00234299	0.0214245	1	-0.074281	0.069595
MEC	1 4	2 3	-0.00643722	0.0168417	0.999996	-0.0629875	0.050113
MEC	1 4	2 4	0.00118715	0.0124854	1	-0.0407357	0.04311
MEC	1 4	2 5	0.0387113	0.0238439	0.828454	-0.0413503	0.118773
MEC	1 5	1 1	-0.0320713	0.0228309	0.91822	-0.108732	0.0445891
MEC	1 5	1 2	-0.0409436	0.0281151	0.900539	-0.135347	0.0534598
MEC	1 5	1 3	-0.0662249	0.02545	0.251566	-0.15168	0.0192298
MEC	1 5	1 4	-0.0489381	0.0246451	0.613542	-0.13169	0.0338137
MEC	1 5	2 1	-0.0467597	0.0235714	0.614832	-0.125907	0.0323872
MEC	1 5	2 2	-0.0512811	0.0247734	0.558273	-0.134464	0.0319017
MEC	1 5	2 3	-0.0553754	0.0255117	0.492877	-0.141037	0.0302863
MEC	1 5	2 4	-0.047751	0.0289575	0.815614	-0.144983	0.049481
MEC	1 5	2 5	-0.0102268	0.0200621	0.999953	-0.0775903	0.0571367
MEC	2 1	1 1	0.0146883	0.0156401	0.993939	-0.0378272	0.0672039
MEC	2 1	1 2	0.0058161	0.0200069	1	-0.0613621	0.0729943
MEC	2 1	1 3	-0.0194652	0.0230311	0.997222	-0.0967978	0.0578673
MEC	2 1	1 4	-0.00217847	0.0206256	1	-0.0714338	0.0670769
MEC	2 1	1 5	0.0467597	0.0235714	0.614832	-0.0323872	0.125907
MEC	2 1	2 2	-0.00452146	0.0191924	1	-0.0689648	0.0599218
MEC	2 1	2 3	-0.0086157	0.0226041	0.999996	-0.0845144	0.0672831
MEC	2 1	2 4	-0.000991324	0.0235583	1	-0.080094	0.0781113
MEC	2 1	2 5	0.0365329	0.0254646	0.908222	-0.0489708	0.122037
MEC	2 2	1 1	0.0192098	0.0201219	0.993178	-0.0483545	0.0867741
MEC	2 2	1 2	0.0103376	0.0172851	0.999821	-0.0477014	0.0683765
MEC	2 2	1 3	-0.0149438	0.0221767	0.999527	-0.0894076	0.05952
MEC	2 2	1 4	0.00234299	0.0214245	1	-0.069595	0.074281
MEC	2 2	1 5	0.0512811	0.0247734	0.558273	-0.0319017	0.134464
MEC	2 2	2 1	0.00452146	0.0191924	1	-0.0599218	0.0689648
MEC	2 2	2 3	-0.00409424	0.0170836	1	-0.0614566	0.0532681
MEC	2 2	2 4	0.00353014	0.0218181	1	-0.0697294	0.0767897
MEC	2 2	2 5	0.0410543	0.0230841	0.74389	-0.0364563	0.118565
MEC	2 3	1 1	0.023304	0.0205215	0.977474	-0.045602	0.0922101
MEC	2 3	1 2	0.0144318	0.0199676	0.999172	-0.0526144	0.081478
MEC	2 3	1 3	-0.0108496	0.0153144	0.999293	-0.0622714	0.0405723
MEC	2 3	1 4	0.00643722	0.0168417	0.999996	-0.050113	0.0629875
MEC	2 3	1 5	0.0553754	0.0255117	0.492877	-0.0302863	0.141037
MEC	2 3	2 1	0.0086157	0.0226041	0.999996	-0.0672831	0.0845144
MEC	2 3	2 2	0.00409424	0.0170836	1	-0.0532681	0.0614566
MEC	2 3	2 4	0.00762437	0.0179765	0.99999	-0.052736	0.0679848
MEC	2 3	2 5	0.0451486	0.0211549	0.51637	-0.025884	0.116181
MEC	2 4	1 1	0.0156797	0.0251488	0.999748	-0.0687637	0.100123
MEC	2 4	1 2	0.00680742	0.0211741	0.999999	-0.0642898	0.0779046
MEC	2 4	1 3	-0.0184739	0.0255644	0.999173	-0.104313	0.0673647
MEC	2 4	1 4	-0.00118715	0.0124854	1	-0.04311	0.0407357
MEC	2 4	1 5	0.047751	0.0289575	0.815614	-0.049481	0.144983
MEC	2 4	2 1	0.000991324	0.0235583	1	-0.0781113	0.080094
MEC	2 4	2 2	-0.00353014	0.0218181	1	-0.0767897	0.0697294
MEC	2 4	2 3	-0.00762437	0.0179765	0.99999	-0.0679848	0.052736
MEC	2 4	2 5	0.0375242	0.0240146	0.857271	-0.0431108	0.118159
MEC	2 5	1 1	-0.0218445	0.0271809	0.998106	-0.113111	0.0694219
MEC	2 5	1 2	-0.0307168	0.0297858	0.988237	-0.13073	0.0692964
MEC	2 5	1 3	-0.0559981	0.027392	0.575124	-0.147973	0.0359772
MEC	2 5	1 4	-0.0387113	0.0238439	0.828454	-0.118773	0.0413503
MEC	2 5	1 5	0.0102268	0.0200621	0.999953	-0.0571367	0.0775903
MEC	2 5	2 1	-0.0365329	0.0254646	0.908222	-0.122037	0.0489708
MEC	2 5	2 2	-0.0410543	0.0230841	0.74389	-0.118565	0.0364563
MEC	2 5	2 3	-0.0451486	0.0211549	0.51637	-0.116181	0.025884
MEC	2 5	2 4	-0.0375242	0.0240146	0.857271	-0.118159	0.0431108
PoHoDays1
SumSq	DF	MeanSq	F	pValue	pValueGG	pValueHF	pValueLB
0.00945189	4	0.00236297	0.379656	0.821944	0.760461	0.821944	0.550325
0.273855	44	0.00622399	1	0.5	0.5	0.5	0.5
PoHoDays2
SumSq	DF	MeanSq	F	pValue	pValueGG	pValueHF	pValueLB
0.0223948	4	0.00559871	0.724472	0.57995	0.543379	0.57995	0.412827
0.340031	44	0.00772798	1	0.5	0.5	0.5	0.5
PoHoDays3
SumSq	DF	MeanSq	F	pValue	pValueGG	pValueHF	pValueLB
0.0360516	4	0.00901289	2.85636	0.0317298	0.0549057	0.0406054	0.113148
0.176701	56	0.00315538	1	0.5	0.5	0.5	0.5
PoHoDays4
SumSq	DF	MeanSq	F	pValue	pValueGG	pValueHF	pValueLB
0.0199487	4	0.00498718	2.6901	0.0401904	0.0665352	0.0514924	0.123241
0.103818	56	0.0018539	1	0.5	0.5	0.5	0.5
PoHoDays5
SumSq	DF	MeanSq	F	pValue	pValueGG	pValueHF	pValueLB
0.0194833	4	0.00487082	2.31606	0.0694536	0.0816068	0.0694536	0.15199
0.109359	52	0.00210306	1	0.5	0.5	0.5	0.5
PoHoDays6
SumSq	DF	MeanSq	F	pValue	pValueGG	pValueHF	pValueLB
0.0111841	4	0.00279603	1.52293	0.209129	0.216103	0.209129	0.239022
0.0954698	52	0.00183596	1	0.5	0.5	0.5	0.5

## Sheet: Fig2c
rANOVA1
Row	SumSq	DF	MeanSq	F	pValue	pValueGG	pValueHF	pValueLB
(Intercept)	256.143	1	256.143	547.35	3.61414e-24	3.61414e-24	3.61414e-24	3.61414e-24
Group	62.6149	2	31.3075	66.9006	3.5513e-13	3.5513e-13	3.5513e-13	3.5513e-13
Error	17.7828	38	0.467969	1	0.5	0.5	0.5	0.5
(Intercept):Context	0.324413	1	0.324413	3.51389	0.0685587	0.0685587	0.0685587	0.0685587
Group:Context	1.43564	2	0.71782	7.7751	0.00147715	0.00147715	0.00147715	0.00147715
Error(Context)	3.50827	38	0.0923228	1	0.5	0.5	0.5	0.5
(Intercept):Days	0.50521	4	0.126303	5.62723	0.000298888	0.0013182	0.000887059	0.0228505
Group:Days	0.548217	8	0.0685271	3.05313	0.00325128	0.00865017	0.00665629	0.0589365
Error(Days)	3.41162	152	0.0224449	1	0.5	0.5	0.5	0.5
(Intercept):Context:Days	0.155005	4	0.0387512	4.13081	0.00331825	0.0150655	0.0130741	0.0491411
Group:Context:Days	0.128118	8	0.0160148	1.70715	0.100895	0.146797	0.141702	0.194999
Error(Context:Days)	1.42592	152	0.00938103	1	0.5	0.5	0.5	0.5
rANOVA2
Row	SumSq	DF	MeanSq	F	pValue	pValueGG	pValueHF	pValueLB
(Intercept)	256.143	1	256.143	547.35	3.61414e-24	3.61414e-24	3.61414e-24	3.61414e-24
Group	62.6149	2	31.3075	66.9006	3.5513e-13	3.5513e-13	3.5513e-13	3.5513e-13
Error	17.7828	38	0.467969	1	0.5	0.5	0.5	0.5
(Intercept):Context_Days	0.984627	9	0.109403	4.48319	1.40212e-05	0.00423789	0.00304186	0.0408319
Group:Context_Days	2.11197	18	0.117332	4.80811	1.32692e-09	0.000139906	7.18572e-05	0.0137577
Error(Context_Days)	8.3458	342	0.0244029	1	0.5	0.5	0.5	0.5
MainEff1
Group_1	Group_2	Difference	StdErr	pValue	Lower	Upper
DG	LEC	0.982099	0.0851022	9.56639e-10	0.774549	1.18965
DG	MEC	0.508704	0.0803893	6.00262e-07	0.312649	0.70476
LEC	DG	-0.982099	0.0851022	9.56639e-10	-1.18965	-0.774549
LEC	MEC	-0.473394	0.0837827	5.07005e-06	-0.677726	-0.269063
MEC	DG	-0.508704	0.0803893	6.00262e-07	-0.70476	-0.312649
MEC	LEC	0.473394	0.0837827	5.07005e-06	0.269063	0.677726
MainEff2
Days_1	Days_2	Difference	StdErr	pValue	Lower	Upper
1	2	-0.0268573	0.0210526	0.70733	-0.0871322	0.0334177
1	3	-0.0552169	0.028012	0.299228	-0.135417	0.0249831
1	4	-0.094997	0.0284281	0.0152003	-0.176388	-0.0136057
1	5	-0.0839349	0.0284413	0.0405621	-0.165364	-0.00250578
2	1	0.0268573	0.0210526	0.70733	-0.0334177	0.0871322
2	3	-0.0283597	0.0187983	0.563404	-0.0821803	0.0254609
2	4	-0.0681397	0.0234429	0.0451141	-0.135258	-0.00102131
2	5	-0.0570776	0.0242749	0.151326	-0.126578	0.0124228
3	1	0.0552169	0.028012	0.299228	-0.0249831	0.135417
3	2	0.0283597	0.0187983	0.563404	-0.0254609	0.0821803
3	4	-0.0397801	0.0164463	0.132286	-0.0868668	0.00730672
3	5	-0.028718	0.0220678	0.691982	-0.0918995	0.0344636
4	1	0.094997	0.0284281	0.0152003	0.0136057	0.176388
4	2	0.0681397	0.0234429	0.0451141	0.00102131	0.135258
4	3	0.0397801	0.0164463	0.132286	-0.00730672	0.0868668
4	5	0.0110621	0.0206766	0.983104	-0.0481361	0.0702603
5	1	0.0839349	0.0284413	0.0405621	0.00250578	0.165364
5	2	0.0570776	0.0242749	0.151326	-0.0124228	0.126578
5	3	0.028718	0.0220678	0.691982	-0.0344636	0.0918995
5	4	-0.0110621	0.0206766	0.983104	-0.0702603	0.0481361
MainEff3
Context_1	Context_2	Difference	StdErr	pValue	Lower	Upper
1	2	0.0565034	0.0301426	0.0685587	-0.00451704	0.117524
2	1	-0.0565034	0.0301426	0.0685587	-0.117524	0.00451704
MainEff4
Context_Days_1	Context_Days_2	Difference	StdErr	pValue	Lower	Upper
1 1	1 2	0.00312791	0.0262903	1	-0.0851483	0.0914041
1 1	1 3	-0.000443014	0.029763	1	-0.10038	0.0994937
1 1	1 4	-0.0450024	0.0314721	0.909854	-0.150678	0.0606728
1 1	1 5	-0.0425255	0.0384362	0.981034	-0.171584	0.0865334
1 1	2 1	0.126969	0.0240626	0.000218544	0.0461726	0.207765
1 1	2 2	0.0701262	0.0377122	0.694548	-0.0565019	0.196754
1 1	2 3	0.0169778	0.0423001	0.999994	-0.125055	0.159011
1 1	2 4	-0.0180229	0.0452472	0.999994	-0.169951	0.133906
1 1	2 5	0.00162424	0.0393402	1	-0.13047	0.133719
1 2	1 1	-0.00312791	0.0262903	1	-0.0914041	0.0851483
1 2	1 3	-0.00357093	0.0227325	1	-0.0799007	0.0727589
1 2	1 4	-0.0481304	0.0294265	0.822423	-0.146937	0.0506765
1 2	1 5	-0.0456534	0.0334801	0.930778	-0.158071	0.0667641
1 2	2 1	0.123841	0.0293546	0.0050758	0.0252754	0.222406
1 2	2 2	0.0669983	0.0382008	0.758278	-0.0612703	0.195267
1 2	2 3	0.0138498	0.0441864	0.999999	-0.134517	0.162216
1 2	2 4	-0.0211509	0.0480719	0.999987	-0.182564	0.140262
1 2	2 5	-0.00150367	0.0411364	1	-0.139629	0.136622
1 3	1 1	0.000443014	0.029763	1	-0.0994937	0.10038
1 3	1 2	0.00357093	0.0227325	1	-0.0727589	0.0799007
1 3	1 4	-0.0445594	0.0237793	0.685534	-0.124404	0.0352854
1 3	1 5	-0.0420824	0.0288994	0.900579	-0.139119	0.0549542
1 3	2 1	0.127412	0.0330562	0.0139424	0.0164175	0.238406
1 3	2 2	0.0705692	0.0371113	0.667986	-0.0540412	0.19518
1 3	2 3	0.0174208	0.0356621	0.999967	-0.102323	0.137165
1 3	2 4	-0.0175799	0.040981	0.999989	-0.155184	0.120024
1 3	2 5	0.00206726	0.0373946	1	-0.123494	0.127629
1 4	1 1	0.0450024	0.0314721	0.909854	-0.0606728	0.150678
1 4	1 2	0.0481304	0.0294265	0.822423	-0.0506765	0.146937
1 4	1 3	0.0445594	0.0237793	0.685534	-0.0352854	0.124404
1 4	1 5	0.00247698	0.0225451	1	-0.0732237	0.0781777
1 4	2 1	0.171971	0.0295929	4.19673e-05	0.0726058	0.271336
1 4	2 2	0.115129	0.0381652	0.109928	-0.0130202	0.243277
1 4	2 3	0.0619802	0.0366732	0.793974	-0.0611592	0.18512
1 4	2 4	0.0269795	0.0386066	0.999366	-0.102652	0.156611
1 4	2 5	0.0466267	0.0345393	0.934643	-0.0693476	0.162601
1 5	1 1	0.0425255	0.0384362	0.981034	-0.0865334	0.171584
1 5	1 2	0.0456534	0.0334801	0.930778	-0.0667641	0.158071
1 5	1 3	0.0420824	0.0288994	0.900579	-0.0549542	0.139119
1 5	1 4	-0.00247698	0.0225451	1	-0.0781777	0.0732237
1 5	2 1	0.169494	0.0354329	0.000974527	0.0505196	0.288469
1 5	2 2	0.112652	0.0457242	0.319433	-0.0408787	0.266182
1 5	2 3	0.0595032	0.0455337	0.945913	-0.0933872	0.212394
1 5	2 4	0.0245025	0.0502415	0.999968	-0.144196	0.193201
1 5	2 5	0.0441497	0.0398588	0.98089	-0.0896861	0.177986
2 1	1 1	-0.126969	0.0240626	0.000218544	-0.207765	-0.0461726
2 1	1 2	-0.123841	0.0293546	0.0050758	-0.222406	-0.0252754
2 1	1 3	-0.127412	0.0330562	0.0139424	-0.238406	-0.0164175
2 1	1 4	-0.171971	0.0295929	4.19673e-05	-0.271336	-0.0726058
2 1	1 5	-0.169494	0.0354329	0.000974527	-0.288469	-0.0505196
2 1	2 2	-0.0568425	0.0289149	0.626501	-0.153931	0.0402465
2 1	2 3	-0.109991	0.0349519	0.0821797	-0.22735	0.00736857
2 1	2 4	-0.144992	0.0372634	0.0126278	-0.270113	-0.0198706
2 1	2 5	-0.125344	0.0335094	0.0188981	-0.23786	-0.0128284
2 2	1 1	-0.0701262	0.0377122	0.694548	-0.196754	0.0565019
2 2	1 2	-0.0669983	0.0382008	0.758278	-0.195267	0.0612703
2 2	1 3	-0.0705692	0.0371113	0.667986	-0.19518	0.0540412
2 2	1 4	-0.115129	0.0381652	0.109928	-0.243277	0.0130202
2 2	1 5	-0.112652	0.0457242	0.319433	-0.266182	0.0408787
2 2	2 1	0.0568425	0.0289149	0.626501	-0.0402465	0.153931
2 2	2 3	-0.0531484	0.0172666	0.0959806	-0.111125	0.00482827
2 2	2 4	-0.0881491	0.0226856	0.0128107	-0.164321	-0.0119768
2 2	2 5	-0.0685019	0.0223892	0.100014	-0.143679	0.00667544
2 3	1 1	-0.0169778	0.0423001	0.999994	-0.159011	0.125055
2 3	1 2	-0.0138498	0.0441864	0.999999	-0.162216	0.134517
2 3	1 3	-0.0174208	0.0356621	0.999967	-0.137165	0.102323
2 3	1 4	-0.0619802	0.0366732	0.793974	-0.18512	0.0611592
2 3	1 5	-0.0595032	0.0455337	0.945913	-0.212394	0.0933872
2 3	2 1	0.109991	0.0349519	0.0821797	-0.00736857	0.22735
2 3	2 2	0.0531484	0.0172666	0.0959806	-0.00482827	0.111125
2 3	2 4	-0.0350007	0.0159487	0.47754	-0.0885522	0.0185508
2 3	2 5	-0.0153535	0.0223971	0.999457	-0.0905571	0.0598501
2 4	1 1	0.0180229	0.0452472	0.999994	-0.133906	0.169951
2 4	1 2	0.0211509	0.0480719	0.999987	-0.140262	0.182564
2 4	1 3	0.0175799	0.040981	0.999989	-0.120024	0.155184
2 4	1 4	-0.0269795	0.0386066	0.999366	-0.156611	0.102652
2 4	1 5	-0.0245025	0.0502415	0.999968	-0.193201	0.144196
2 4	2 1	0.144992	0.0372634	0.0126278	0.0198706	0.270113
2 4	2 2	0.0881491	0.0226856	0.0128107	0.0119768	0.164321
2 4	2 3	0.0350007	0.0159487	0.47754	-0.0185508	0.0885522
2 4	2 5	0.0196472	0.0237448	0.997634	-0.0600819	0.0993762
2 5	1 1	-0.00162424	0.0393402	1	-0.133719	0.13047
2 5	1 2	0.00150367	0.0411364	1	-0.136622	0.139629
2 5	1 3	-0.00206726	0.0373946	1	-0.127629	0.123494
2 5	1 4	-0.0466267	0.0345393	0.934643	-0.162601	0.0693476
2 5	1 5	-0.0441497	0.0398588	0.98089	-0.177986	0.0896861
2 5	2 1	0.125344	0.0335094	0.0188981	0.0128284	0.23786
2 5	2 2	0.0685019	0.0223892	0.100014	-0.00667544	0.143679
2 5	2 3	0.0153535	0.0223971	0.999457	-0.0598501	0.0905571
2 5	2 4	-0.0196472	0.0237448	0.997634	-0.0993762	0.0600819
2ways1
Group	Context_1	Context_2	Difference	StdErr	pValue	Lower	Upper
DG	1	2	0.218029	0.0513595	0.000135548	0.114057	0.322
DG	2	1	-0.218029	0.0513595	0.000135548	-0.322	-0.114057
LEC	1	2	0.00279886	0.0554746	0.960026	-0.109504	0.115101
LEC	2	1	-0.00279886	0.0554746	0.960026	-0.115101	0.109504
MEC	1	2	-0.0513174	0.049618	0.307557	-0.151764	0.0491289
MEC	2	1	0.0513174	0.049618	0.307557	-0.0491289	0.151764
2ways2
Context	Group_1	Group_2	Difference	StdErr	pValue	Lower	Upper
1	DG	LEC	1.08971	0.0777109	9.56476e-10	0.90019	1.27924
1	DG	MEC	0.643377	0.0734073	1.30449e-09	0.46435	0.822405
1	LEC	DG	-1.08971	0.0777109	9.56476e-10	-1.27924	-0.90019
1	LEC	MEC	-0.446336	0.076506	2.84243e-06	-0.632921	-0.259751
1	MEC	DG	-0.643377	0.0734073	1.30449e-09	-0.822405	-0.46435
1	MEC	LEC	0.446336	0.076506	2.84243e-06	0.259751	0.632921
2	DG	LEC	0.874484	0.106317	2.68004e-09	0.615194	1.13377
2	DG	MEC	0.374031	0.10043	0.00179525	0.129101	0.618962
2	LEC	DG	-0.874484	0.106317	2.68004e-09	-1.13377	-0.615194
2	LEC	MEC	-0.500452	0.104669	7.65162e-05	-0.755722	-0.245183
2	MEC	DG	-0.374031	0.10043	0.00179525	-0.618962	-0.129101
2	MEC	LEC	0.500452	0.104669	7.65162e-05	0.245183	0.755722
2ways3
Days	Context_1	Context_2	Difference	StdErr	pValue	Lower	Upper
1	1	2	0.126969	0.0240626	5.5794e-06	0.0782565	0.175681
1	2	1	-0.126969	0.0240626	5.5794e-06	-0.175681	-0.0782565
2	1	2	0.0669983	0.0382008	0.0875203	-0.0103352	0.144332
2	2	1	-0.0669983	0.0382008	0.0875203	-0.144332	0.0103352
3	1	2	0.0174208	0.0356621	0.628006	-0.0547734	0.0896149
3	2	1	-0.0174208	0.0356621	0.628006	-0.0896149	0.0547734
4	1	2	0.0269795	0.0386066	0.488913	-0.0511755	0.105134
4	2	1	-0.0269795	0.0386066	0.488913	-0.105134	0.0511755
5	1	2	0.0441497	0.0398588	0.274975	-0.0365403	0.12484
5	2	1	-0.0441497	0.0398588	0.274975	-0.12484	0.0365403
2ways4
Context	Days_1	Days_2	Difference	StdErr	pValue	Lower	Upper
1	1	2	0.00312791	0.0262903	0.999953	-0.0721429	0.0783987
1	1	3	-0.000443014	0.029763	1	-0.0856564	0.0847704
1	1	4	-0.0450024	0.0314721	0.612741	-0.135109	0.0451041
1	1	5	-0.0425255	0.0384362	0.802125	-0.152571	0.0675197
1	2	1	-0.00312791	0.0262903	0.999953	-0.0783987	0.0721429
1	2	3	-0.00357093	0.0227325	0.999857	-0.0686553	0.0615135
1	2	4	-0.0481304	0.0294265	0.48475	-0.13238	0.0361196
1	2	5	-0.0456534	0.0334801	0.653985	-0.141509	0.0502021
1	3	1	0.000443014	0.029763	1	-0.0847704	0.0856564
1	3	2	0.00357093	0.0227325	0.999857	-0.0615135	0.0686553
1	3	4	-0.0445594	0.0237793	0.348399	-0.112641	0.0235222
1	3	5	-0.0420824	0.0288994	0.596297	-0.124823	0.0406582
1	4	1	0.0450024	0.0314721	0.612741	-0.0451041	0.135109
1	4	2	0.0481304	0.0294265	0.48475	-0.0361196	0.13238
1	4	3	0.0445594	0.0237793	0.348399	-0.0235222	0.112641
1	4	5	0.00247698	0.0225451	0.999965	-0.062071	0.067025
1	5	1	0.0425255	0.0384362	0.802125	-0.0675197	0.152571
1	5	2	0.0456534	0.0334801	0.653985	-0.0502021	0.141509
1	5	3	0.0420824	0.0288994	0.596297	-0.0406582	0.124823
1	5	4	-0.00247698	0.0225451	0.999965	-0.067025	0.062071
2	1	2	-0.0568425	0.0289149	0.30181	-0.139628	0.0259427
2	1	3	-0.109991	0.0349519	0.0250597	-0.21006	-0.00992155
2	1	4	-0.144992	0.0372634	0.00338235	-0.251679	-0.0383042
2	1	5	-0.125344	0.0335094	0.0051651	-0.221284	-0.0294049
2	2	1	0.0568425	0.0289149	0.30181	-0.0259427	0.139628
2	2	3	-0.0531484	0.0172666	0.029757	-0.102584	-0.00371321
2	2	4	-0.0881491	0.0226856	0.00343364	-0.153099	-0.0231989
2	2	5	-0.0685019	0.0223892	0.0311512	-0.132604	-0.00440016
2	3	1	0.109991	0.0349519	0.0250597	0.00992155	0.21006
2	3	2	0.0531484	0.0172666	0.029757	0.00371321	0.102584
2	3	4	-0.0350007	0.0159487	0.2037	-0.0806627	0.0106612
2	3	5	-0.0153535	0.0223971	0.958417	-0.0794776	0.0487706
2	4	1	0.144992	0.0372634	0.00338235	0.0383042	0.251679
2	4	2	0.0881491	0.0226856	0.00343364	0.0231989	0.153099
2	4	3	0.0350007	0.0159487	0.2037	-0.0106612	0.0806627
2	4	5	0.0196472	0.0237448	0.920454	-0.0483357	0.0876301
2	5	1	0.125344	0.0335094	0.0051651	0.0294049	0.221284
2	5	2	0.0685019	0.0223892	0.0311512	0.00440016	0.132604
2	5	3	0.0153535	0.0223971	0.958417	-0.0487706	0.0794776
2	5	4	-0.0196472	0.0237448	0.920454	-0.0876301	0.0483357
2ways5
Days	Group_1	Group_2	Difference	StdErr	pValue	Lower	Upper
1	DG	LEC	0.866384	0.0770519	9.5683e-10	0.678468	1.0543
1	DG	MEC	0.404478	0.0727848	6.79559e-06	0.226968	0.581987
1	LEC	DG	-0.866384	0.0770519	9.5683e-10	-1.0543	-0.678468
1	LEC	MEC	-0.461906	0.0758572	1.27238e-06	-0.646909	-0.276904
1	MEC	DG	-0.404478	0.0727848	6.79559e-06	-0.581987	-0.226968
1	MEC	LEC	0.461906	0.0758572	1.27238e-06	0.276904	0.646909
2	DG	LEC	0.927325	0.0955167	9.79498e-10	0.694376	1.16027
2	DG	MEC	0.464023	0.090227	2.49092e-05	0.243974	0.684071
2	LEC	DG	-0.927325	0.0955167	9.79498e-10	-1.16027	-0.694376
2	LEC	MEC	-0.463302	0.0940357	4.87769e-05	-0.692639	-0.233965
2	MEC	DG	-0.464023	0.090227	2.49092e-05	-0.684071	-0.243974
2	MEC	LEC	0.463302	0.0940357	4.87769e-05	0.233965	0.692639
3	DG	LEC	0.967577	0.100641	9.86528e-10	0.72213	1.21302
3	DG	MEC	0.496467	0.0950678	1.94356e-05	0.264613	0.728321
3	LEC	DG	-0.967577	0.100641	9.86528e-10	-1.21302	-0.72213
3	LEC	MEC	-0.47111	0.0990808	8.30229e-05	-0.712751	-0.229469
3	MEC	DG	-0.496467	0.0950678	1.94356e-05	-0.728321	-0.264613
3	MEC	LEC	0.47111	0.0990808	8.30229e-05	0.229469	0.712751
4	DG	LEC	1.08034	0.0966149	9.56892e-10	0.844714	1.31597
4	DG	MEC	0.594175	0.0912644	3.38709e-07	0.371597	0.816753
4	LEC	DG	-1.08034	0.0966149	9.56892e-10	-1.31597	-0.844714
4	LEC	MEC	-0.486165	0.0951169	2.74895e-05	-0.718139	-0.254192
4	MEC	DG	-0.594175	0.0912644	3.38709e-07	-0.816753	-0.371597
4	MEC	LEC	0.486165	0.0951169	2.74895e-05	0.254192	0.718139
5	DG	LEC	1.06887	0.092928	9.56656e-10	0.842231	1.2955
5	DG	MEC	0.584379	0.0877817	2.14168e-07	0.370295	0.798463
5	LEC	DG	-1.06887	0.092928	9.56656e-10	-1.2955	-0.842231
5	LEC	MEC	-0.484487	0.0914872	1.54439e-05	-0.707609	-0.261366
5	MEC	DG	-0.584379	0.0877817	2.14168e-07	-0.798463	-0.370295
5	MEC	LEC	0.484487	0.0914872	1.54439e-05	0.261366	0.707609
2ways6
Group	Days_1	Days_2	Difference	StdErr	pValue	Lower	Upper
DG	1	2	-0.0670192	0.0358713	0.351331	-0.169721	0.0356824
DG	1	3	-0.119611	0.0477292	0.110561	-0.256263	0.0170407
DG	1	4	-0.229549	0.0484382	0.000275868	-0.36823	-0.0908671
DG	1	5	-0.211396	0.0484607	0.000858045	-0.350142	-0.0726502
DG	2	1	0.0670192	0.0358713	0.351331	-0.0356824	0.169721
DG	2	3	-0.0525919	0.0320301	0.480894	-0.144296	0.0391123
DG	2	4	-0.162529	0.039944	0.00203	-0.276891	-0.0481672
DG	2	5	-0.144377	0.0413616	0.0102406	-0.262798	-0.0259561
DG	3	1	0.119611	0.0477292	0.110561	-0.0170407	0.256263
DG	3	2	0.0525919	0.0320301	0.480894	-0.0391123	0.144296
DG	3	4	-0.109937	0.0280226	0.00308636	-0.190168	-0.029707
DG	3	5	-0.091785	0.0376011	0.126447	-0.199439	0.0158691
DG	4	1	0.229549	0.0484382	0.000275868	0.0908671	0.36823
DG	4	2	0.162529	0.039944	0.00203	0.0481672	0.276891
DG	4	3	0.109937	0.0280226	0.00308636	0.029707	0.190168
DG	4	5	0.0181525	0.0352305	0.985314	-0.0827145	0.119019
DG	5	1	0.211396	0.0484607	0.000858045	0.0726502	0.350142
DG	5	2	0.144377	0.0413616	0.0102406	0.0259561	0.262798
DG	5	3	0.091785	0.0376011	0.126447	-0.0158691	0.199439
DG	5	4	-0.0181525	0.0352305	0.985314	-0.119019	0.0827145
LEC	1	2	-0.00607834	0.0387454	0.999857	-0.117009	0.104852
LEC	1	3	-0.0184181	0.0515535	0.996361	-0.166019	0.129183
LEC	1	4	-0.0155917	0.0523192	0.998203	-0.165385	0.134201
LEC	1	5	-0.00891386	0.0523435	0.999802	-0.158777	0.140949
LEC	2	1	0.00607834	0.0387454	0.999857	-0.104852	0.117009
LEC	2	3	-0.0123398	0.0345965	0.996384	-0.111392	0.086712
LEC	2	4	-0.00951334	0.0431445	0.99945	-0.133039	0.114012
LEC	2	5	-0.00283552	0.0446756	0.999996	-0.130745	0.125073
LEC	3	1	0.0184181	0.0515535	0.996361	-0.129183	0.166019
LEC	3	2	0.0123398	0.0345965	0.996384	-0.086712	0.111392
LEC	3	4	0.00282643	0.0302679	0.999982	-0.0838324	0.0894853
LEC	3	5	0.00950425	0.0406138	0.999305	-0.106776	0.125784
LEC	4	1	0.0155917	0.0523192	0.998203	-0.134201	0.165385
LEC	4	2	0.00951334	0.0431445	0.99945	-0.114012	0.133039
LEC	4	3	-0.00282643	0.0302679	0.999982	-0.0894853	0.0838324
LEC	4	5	0.00667782	0.0380533	0.999777	-0.102271	0.115627
LEC	5	1	0.00891386	0.0523435	0.999802	-0.140949	0.158777
LEC	5	2	0.00283552	0.0446756	0.999996	-0.125073	0.130745
LEC	5	3	-0.00950425	0.0406138	0.999305	-0.125784	0.106776
LEC	5	4	-0.00667782	0.0380533	0.999777	-0.115627	0.102271
MEC	1	2	-0.00747427	0.0346549	0.999496	-0.106693	0.0917449
MEC	1	3	-0.0276216	0.0461108	0.974389	-0.15964	0.104396
MEC	1	4	-0.0398508	0.0467957	0.912462	-0.17383	0.0941282
MEC	1	5	-0.0314948	0.0468175	0.961106	-0.165536	0.102547
MEC	2	1	0.00747427	0.0346549	0.999496	-0.0917449	0.106693
MEC	2	3	-0.0201474	0.030944	0.965387	-0.108742	0.0684472
MEC	2	4	-0.0323765	0.0385896	0.916684	-0.142861	0.0781078
MEC	2	5	-0.0240205	0.0399591	0.97406	-0.138426	0.0903848
MEC	3	1	0.0276216	0.0461108	0.974389	-0.104396	0.15964
MEC	3	2	0.0201474	0.030944	0.965387	-0.0684472	0.108742
MEC	3	4	-0.0122291	0.0270724	0.991052	-0.0897392	0.0652809
MEC	3	5	-0.00387317	0.0363261	0.999969	-0.107877	0.100131
MEC	4	1	0.0398508	0.0467957	0.912462	-0.0941282	0.17383
MEC	4	2	0.0323765	0.0385896	0.916684	-0.0781078	0.142861
MEC	4	3	0.0122291	0.0270724	0.991052	-0.0652809	0.0897392
MEC	4	5	0.00835597	0.0340359	0.99916	-0.0890908	0.105803
MEC	5	1	0.0314948	0.0468175	0.961106	-0.102547	0.165536
MEC	5	2	0.0240205	0.0399591	0.97406	-0.0903848	0.138426
MEC	5	3	0.00387317	0.0363261	0.999969	-0.100131	0.107877
MEC	5	4	-0.00835597	0.0340359	0.99916	-0.105803	0.0890908
3ways1
Context_Days	Group_1	Group_2	Difference	StdErr	pValue	Lower	Upper
1 1	DG	LEC	1.04798	0.0884536	9.5655e-10	0.832254	1.2637
1 1	DG	MEC	0.586329	0.083555	7.02353e-08	0.382553	0.790105
1 1	LEC	DG	-1.04798	0.0884536	9.5655e-10	-1.2637	-0.832254
1 1	LEC	MEC	-0.461647	0.0870821	1.51752e-05	-0.674026	-0.249269
1 1	MEC	DG	-0.586329	0.083555	7.02353e-08	-0.790105	-0.382553
1 1	MEC	LEC	0.461647	0.0870821	1.51752e-05	0.249269	0.674026
1 2	DG	LEC	1.03735	0.0928052	9.56897e-10	0.811015	1.26369
1 2	DG	MEC	0.608709	0.0876657	8.81135e-08	0.394908	0.82251
1 2	LEC	DG	-1.03735	0.0928052	9.56897e-10	-1.26369	-0.811015
1 2	LEC	MEC	-0.428642	0.0913663	0.000100878	-0.651469	-0.205816
1 2	MEC	DG	-0.608709	0.0876657	8.81135e-08	-0.82251	-0.394908
1 2	MEC	LEC	0.428642	0.0913663	0.000100878	0.205816	0.651469
1 3	DG	LEC	1.04484	0.0923726	9.56772e-10	0.819559	1.27012
1 3	DG	MEC	0.615972	0.087257	6.17549e-08	0.403167	0.828777
1 3	LEC	DG	-1.04484	0.0923726	9.56772e-10	-1.27012	-0.819559
1 3	LEC	MEC	-0.428868	0.0909403	9.35745e-05	-0.650656	-0.20708
1 3	MEC	DG	-0.615972	0.087257	6.17549e-08	-0.828777	-0.403167
1 3	MEC	LEC	0.428868	0.0909403	9.35745e-05	0.20708	0.650656
1 4	DG	LEC	1.14069	0.0841585	9.56477e-10	0.935443	1.34594
1 4	DG	MEC	0.682463	0.0794979	1.54757e-09	0.488581	0.876344
1 4	LEC	DG	-1.14069	0.0841585	9.56477e-10	-1.34594	-0.935443
1 4	LEC	MEC	-0.458229	0.0828537	7.38831e-06	-0.660295	-0.256163
1 4	MEC	DG	-0.682463	0.0794979	1.54757e-09	-0.876344	-0.488581
1 4	MEC	LEC	0.458229	0.0828537	7.38831e-06	0.256163	0.660295
1 5	DG	LEC	1.17771	0.0937157	9.56488e-10	0.949152	1.40626
1 5	DG	MEC	0.723414	0.0885258	2.97971e-09	0.507515	0.939313
1 5	LEC	DG	-1.17771	0.0937157	9.56488e-10	-1.40626	-0.949152
1 5	LEC	MEC	-0.454294	0.0922627	4.92256e-05	-0.679307	-0.229282
1 5	MEC	DG	-0.723414	0.0885258	2.97971e-09	-0.939313	-0.507515
1 5	MEC	LEC	0.454294	0.0922627	4.92256e-05	0.229282	0.679307
2 1	DG	LEC	0.684791	0.0766227	1.16648e-09	0.497922	0.871661
2 1	DG	MEC	0.222626	0.0723793	0.0105873	0.0461054	0.399147
2 1	LEC	DG	-0.684791	0.0766227	1.16648e-09	-0.871661	-0.497922
2 1	LEC	MEC	-0.462165	0.0754346	1.13053e-06	-0.646137	-0.278193
2 1	MEC	DG	-0.222626	0.0723793	0.0105873	-0.399147	-0.0461054
2 1	MEC	LEC	0.462165	0.0754346	1.13053e-06	0.278193	0.646137
2 2	DG	LEC	0.817298	0.119264	1.16587e-07	0.526435	1.10816
2 2	DG	MEC	0.319336	0.112659	0.0195594	0.0445806	0.594091
2 2	LEC	DG	-0.817298	0.119264	1.16587e-07	-1.10816	-0.526435
2 2	LEC	MEC	-0.497962	0.117414	0.000395606	-0.784316	-0.211609
2 2	MEC	DG	-0.319336	0.112659	0.0195594	-0.594091	-0.0445806
2 2	MEC	LEC	0.497962	0.117414	0.000395606	0.211609	0.784316
2 3	DG	LEC	0.890314	0.125398	5.45469e-08	0.58449	1.19614
2 3	DG	MEC	0.376962	0.118453	0.00800282	0.088075	0.665849
2 3	LEC	DG	-0.890314	0.125398	5.45469e-08	-1.19614	-0.58449
2 3	LEC	MEC	-0.513352	0.123454	0.000506401	-0.814433	-0.21227
2 3	MEC	DG	-0.376962	0.118453	0.00800282	-0.665849	-0.088075
2 3	MEC	LEC	0.513352	0.123454	0.000506401	0.21227	0.814433
2 4	DG	LEC	1.01999	0.127569	4.39709e-09	0.70887	1.33111
2 4	DG	MEC	0.505888	0.120505	0.000449793	0.211998	0.799778
2 4	LEC	DG	-1.01999	0.127569	4.39709e-09	-1.33111	-0.70887
2 4	LEC	MEC	-0.514102	0.125592	0.000613691	-0.820398	-0.207806
2 4	MEC	DG	-0.505888	0.120505	0.000449793	-0.799778	-0.211998
2 4	MEC	LEC	0.514102	0.125592	0.000613691	0.207806	0.820398
2 5	DG	LEC	0.960024	0.116127	2.47705e-09	0.676812	1.24324
2 5	DG	MEC	0.445344	0.109696	0.000677762	0.177815	0.712872
2 5	LEC	DG	-0.960024	0.116127	2.47705e-09	-1.24324	-0.676812
2 5	LEC	MEC	-0.51468	0.114326	0.000180104	-0.793502	-0.235859
2 5	MEC	DG	-0.445344	0.109696	0.000677762	-0.712872	-0.177815
2 5	MEC	LEC	0.51468	0.114326	0.000180104	0.235859	0.793502
3ways2
Group	Context_Days_1	Context_Days_2	Difference	StdErr	pValue	Lower	Upper
DG	1 1	1 2	-0.000790227	0.0447957	1	-0.151203	0.149622
DG	1 1	1 3	-0.00927842	0.0507128	1	-0.179559	0.161002
DG	1 1	1 4	-0.107952	0.0536248	0.595617	-0.28801	0.0721067
DG	1 1	1 5	-0.131464	0.0654909	0.599372	-0.351366	0.0884375
DG	1 1	2 1	0.369265	0.0409999	1.294e-07	0.231598	0.506932
DG	1 1	2 2	0.236017	0.0642573	0.0225711	0.0202568	0.451776
DG	1 1	2 3	0.139321	0.0720746	0.647795	-0.102687	0.381329
DG	1 1	2 4	0.0181195	0.077096	1	-0.240749	0.276988
DG	1 1	2 5	0.0779367	0.0670313	0.973742	-0.147137	0.303011
DG	1 2	1 1	0.000790227	0.0447957	1	-0.149622	0.151203
DG	1 2	1 3	-0.00848819	0.0387335	1	-0.138545	0.121569
DG	1 2	1 4	-0.107162	0.0501395	0.514375	-0.275517	0.0611939
DG	1 2	1 5	-0.130674	0.0570462	0.417787	-0.32222	0.0608727
DG	1 2	2 1	0.370055	0.0500169	4.30768e-07	0.202111	0.537999
DG	1 2	2 2	0.236807	0.0650898	0.0247122	0.0182519	0.455362
DG	1 2	2 3	0.140111	0.0752886	0.693621	-0.112688	0.392911
DG	1 2	2 4	0.0189097	0.0819091	1	-0.25612	0.29394
DG	1 2	2 5	0.0787269	0.0700918	0.979042	-0.156623	0.314077
DG	1 3	1 1	0.00927842	0.0507128	1	-0.161002	0.179559
DG	1 3	1 2	0.00848819	0.0387335	1	-0.121569	0.138545
DG	1 3	1 4	-0.0986734	0.0405172	0.334593	-0.23472	0.037373
DG	1 3	1 5	-0.122186	0.0492412	0.31021	-0.287525	0.0431537
DG	1 3	2 1	0.378543	0.0563239	2.59152e-06	0.189422	0.567665
DG	1 3	2 2	0.245295	0.0632335	0.0130382	0.0329732	0.457617
DG	1 3	2 3	0.148599	0.0607642	0.329114	-0.055431	0.35263
DG	1 3	2 4	0.0273979	0.0698269	0.999995	-0.207063	0.261859
DG	1 3	2 5	0.0872151	0.0637161	0.929263	-0.126727	0.301158
DG	1 4	1 1	0.107952	0.0536248	0.595617	-0.0721067	0.28801
DG	1 4	1 2	0.107162	0.0501395	0.514375	-0.0611939	0.275517
DG	1 4	1 3	0.0986734	0.0405172	0.334593	-0.037373	0.23472
DG	1 4	1 5	-0.0235123	0.0384143	0.999783	-0.152498	0.105473
DG	1 4	2 1	0.477217	0.0504229	1.27584e-07	0.307909	0.646524
DG	1 4	2 2	0.343968	0.0650291	0.000210095	0.125617	0.562319
DG	1 4	2 3	0.247273	0.062487	0.0105409	0.0374575	0.457088
DG	1 4	2 4	0.126071	0.0657812	0.658407	-0.0948053	0.346948
DG	1 4	2 5	0.185889	0.0588511	0.0800103	-0.0117184	0.383495
DG	1 5	1 1	0.131464	0.0654909	0.599372	-0.0884375	0.351366
DG	1 5	1 2	0.130674	0.0570462	0.417787	-0.0608727	0.32222
DG	1 5	1 3	0.122186	0.0492412	0.31021	-0.0431537	0.287525
DG	1 5	1 4	0.0235123	0.0384143	0.999783	-0.105473	0.152498
DG	1 5	2 1	0.500729	0.0603736	1.47137e-07	0.29801	0.703448
DG	1 5	2 2	0.367481	0.0779089	0.0011892	0.105883	0.629079
DG	1 5	2 3	0.270785	0.0775842	0.0360481	0.0102774	0.531293
DG	1 5	2 4	0.149584	0.0856058	0.762018	-0.137859	0.437026
DG	1 5	2 5	0.209401	0.0679149	0.0948797	-0.0186401	0.437442
DG	2 1	1 1	-0.369265	0.0409999	1.294e-07	-0.506932	-0.231598
DG	2 1	1 2	-0.370055	0.0500169	4.30768e-07	-0.537999	-0.202111
DG	2 1	1 3	-0.378543	0.0563239	2.59152e-06	-0.567665	-0.189422
DG	2 1	1 4	-0.477217	0.0504229	1.27584e-07	-0.646524	-0.307909
DG	2 1	1 5	-0.500729	0.0603736	1.47137e-07	-0.703448	-0.29801
DG	2 1	2 2	-0.133248	0.0492677	0.208125	-0.298677	0.0321802
DG	2 1	2 3	-0.229944	0.059554	0.0136925	-0.429911	-0.0299767
DG	2 1	2 4	-0.351145	0.0634926	0.000100043	-0.564337	-0.137953
DG	2 1	2 5	-0.291328	0.0570962	0.000372123	-0.483043	-0.0996137
DG	2 2	1 1	-0.236017	0.0642573	0.0225711	-0.451776	-0.0202568
DG	2 2	1 2	-0.236807	0.0650898	0.0247122	-0.455362	-0.0182519
DG	2 2	1 3	-0.245295	0.0632335	0.0130382	-0.457617	-0.0329732
DG	2 2	1 4	-0.343968	0.0650291	0.000210095	-0.562319	-0.125617
DG	2 2	1 5	-0.367481	0.0779089	0.0011892	-0.629079	-0.105883
DG	2 2	2 1	0.133248	0.0492677	0.208125	-0.0321802	0.298677
DG	2 2	2 3	-0.0966955	0.0294202	0.0593162	-0.195481	0.00209009
DG	2 2	2 4	-0.217897	0.0386536	7.19437e-05	-0.347686	-0.0881081
DG	2 2	2 5	-0.15808	0.0381487	0.00627509	-0.286174	-0.0299863
DG	2 3	1 1	-0.139321	0.0720746	0.647795	-0.381329	0.102687
DG	2 3	1 2	-0.140111	0.0752886	0.693621	-0.392911	0.112688
DG	2 3	1 3	-0.148599	0.0607642	0.329114	-0.35263	0.055431
DG	2 3	1 4	-0.247273	0.062487	0.0105409	-0.457088	-0.0374575
DG	2 3	1 5	-0.270785	0.0775842	0.0360481	-0.531293	-0.0102774
DG	2 3	2 1	0.229944	0.059554	0.0136925	0.0299767	0.429911
DG	2 3	2 2	0.0966955	0.0294202	0.0593162	-0.00209009	0.195481
DG	2 3	2 4	-0.121202	0.0271747	0.00253391	-0.212447	-0.029956
DG	2 3	2 5	-0.0613843	0.038162	0.835807	-0.189523	0.0667539
DG	2 4	1 1	-0.0181195	0.077096	1	-0.276988	0.240749
DG	2 4	1 2	-0.0189097	0.0819091	1	-0.29394	0.25612
DG	2 4	1 3	-0.0273979	0.0698269	0.999995	-0.261859	0.207063
DG	2 4	1 4	-0.126071	0.0657812	0.658407	-0.346948	0.0948053
DG	2 4	1 5	-0.149584	0.0856058	0.762018	-0.437026	0.137859
DG	2 4	2 1	0.351145	0.0634926	0.000100043	0.137953	0.564337
DG	2 4	2 2	0.217897	0.0386536	7.19437e-05	0.0881081	0.347686
DG	2 4	2 3	0.121202	0.0271747	0.00253391	0.029956	0.212447
DG	2 4	2 5	0.0598172	0.0404585	0.892254	-0.0760319	0.195666
DG	2 5	1 1	-0.0779367	0.0670313	0.973742	-0.303011	0.147137
DG	2 5	1 2	-0.0787269	0.0700918	0.979042	-0.314077	0.156623
DG	2 5	1 3	-0.0872151	0.0637161	0.929263	-0.301158	0.126727
DG	2 5	1 4	-0.185889	0.0588511	0.0800103	-0.383495	0.0117184
DG	2 5	1 5	-0.209401	0.0679149	0.0948797	-0.437442	0.0186401
DG	2 5	2 1	0.291328	0.0570962	0.000372123	0.0996137	0.483043
DG	2 5	2 2	0.15808	0.0381487	0.00627509	0.0299863	0.286174
DG	2 5	2 3	0.0613843	0.038162	0.835807	-0.0667539	0.189523
DG	2 5	2 4	-0.0598172	0.0404585	0.892254	-0.195666	0.0760319
LEC	1 1	1 2	-0.0114156	0.0483849	1	-0.17388	0.151049
LEC	1 1	1 3	-0.012415	0.0547761	1	-0.196339	0.171509
LEC	1 1	1 4	-0.015237	0.0579214	1	-0.209722	0.179248
LEC	1 1	1 5	-0.00173274	0.0707382	1	-0.239254	0.235788
LEC	1 1	2 1	0.00607951	0.0442849	1	-0.142618	0.154777
LEC	1 1	2 2	0.00533844	0.0694059	1	-0.227709	0.238386
LEC	1 1	2 3	-0.0183417	0.0778494	1	-0.27974	0.243057
LEC	1 1	2 4	-0.00986682	0.0832732	1	-0.289477	0.269743
LEC	1 1	2 5	-0.0100155	0.072402	1	-0.253123	0.233092
LEC	1 2	1 1	0.0114156	0.0483849	1	-0.151049	0.17388
LEC	1 2	1 3	-0.000999367	0.041837	1	-0.141477	0.139478
LEC	1 2	1 4	-0.00382143	0.0541568	1	-0.185666	0.178023
LEC	1 2	1 5	0.00968287	0.0616169	1	-0.197211	0.216577
LEC	1 2	2 1	0.0174951	0.0540244	0.999999	-0.163905	0.198895
LEC	1 2	2 2	0.0167541	0.070305	1	-0.219312	0.25282
LEC	1 2	2 3	-0.00692612	0.0813209	1	-0.279981	0.266129
LEC	1 2	2 4	0.00154879	0.0884719	1	-0.295517	0.298615
LEC	1 2	2 5	0.00140015	0.0757078	1	-0.252807	0.255607
LEC	1 3	1 1	0.012415	0.0547761	1	-0.171509	0.196339
LEC	1 3	1 2	0.000999367	0.041837	1	-0.139478	0.141477
LEC	1 3	1 4	-0.00282206	0.0437636	1	-0.149769	0.144125
LEC	1 3	1 5	0.0106822	0.0531866	1	-0.167905	0.189269
LEC	1 3	2 1	0.0184945	0.0608368	0.999999	-0.18578	0.222769
LEC	1 3	2 2	0.0177534	0.0683	1	-0.21158	0.247087
LEC	1 3	2 3	-0.00592676	0.0656328	1	-0.226305	0.214451
LEC	1 3	2 4	0.00254816	0.0754216	1	-0.250698	0.255795
LEC	1 3	2 5	0.00239951	0.0688213	1	-0.228685	0.233484
LEC	1 4	1 1	0.015237	0.0579214	1	-0.179248	0.209722
LEC	1 4	1 2	0.00382143	0.0541568	1	-0.178023	0.185666
LEC	1 4	1 3	0.00282206	0.0437636	1	-0.144125	0.149769
LEC	1 4	1 5	0.0135043	0.0414922	0.999999	-0.125816	0.152824
LEC	1 4	2 1	0.0213165	0.0544629	0.999995	-0.161556	0.204189
LEC	1 4	2 2	0.0205755	0.0702394	1	-0.215271	0.256421
LEC	1 4	2 3	-0.00310469	0.0674937	1	-0.229731	0.223522
LEC	1 4	2 4	0.00537022	0.0710518	1	-0.233204	0.243944
LEC	1 4	2 5	0.00522157	0.0635664	1	-0.208218	0.218661
LEC	1 5	1 1	0.00173274	0.0707382	1	-0.235788	0.239254
LEC	1 5	1 2	-0.00968287	0.0616169	1	-0.216577	0.197211
LEC	1 5	1 3	-0.0106822	0.0531866	1	-0.189269	0.167905
LEC	1 5	1 4	-0.0135043	0.0414922	0.999999	-0.152824	0.125816
LEC	1 5	2 1	0.00781225	0.0652109	1	-0.211149	0.226774
LEC	1 5	2 2	0.00707119	0.0841512	1	-0.275487	0.289629
LEC	1 5	2 3	-0.016609	0.0838005	1	-0.29799	0.264772
LEC	1 5	2 4	-0.00813407	0.0924648	1	-0.318607	0.302339
LEC	1 5	2 5	-0.00828272	0.0733565	1	-0.254595	0.23803
LEC	2 1	1 1	-0.00607951	0.0442849	1	-0.154777	0.142618
LEC	2 1	1 2	-0.0174951	0.0540244	0.999999	-0.198895	0.163905
LEC	2 1	1 3	-0.0184945	0.0608368	0.999999	-0.222769	0.18578
LEC	2 1	1 4	-0.0213165	0.0544629	0.999995	-0.204189	0.161556
LEC	2 1	1 5	-0.00781225	0.0652109	1	-0.226774	0.211149
LEC	2 1	2 2	-0.000741064	0.0532152	1	-0.179424	0.177942
LEC	2 1	2 3	-0.0244212	0.0643257	0.999996	-0.24041	0.191568
LEC	2 1	2 4	-0.0159463	0.0685798	1	-0.24622	0.214327
LEC	2 1	2 5	-0.016095	0.0616709	1	-0.22317	0.19098
LEC	2 2	1 1	-0.00533844	0.0694059	1	-0.238386	0.227709
LEC	2 2	1 2	-0.0167541	0.070305	1	-0.25282	0.219312
LEC	2 2	1 3	-0.0177534	0.0683	1	-0.247087	0.21158
LEC	2 2	1 4	-0.0205755	0.0702394	1	-0.256421	0.215271
LEC	2 2	1 5	-0.00707119	0.0841512	1	-0.289629	0.275487
LEC	2 2	2 1	0.000741064	0.0532152	1	-0.177942	0.179424
LEC	2 2	2 3	-0.0236802	0.0317775	0.998947	-0.130381	0.0830205
LEC	2 2	2 4	-0.0152053	0.0417507	0.999997	-0.155393	0.124983
LEC	2 2	2 5	-0.0153539	0.0412053	0.999997	-0.153711	0.123003
LEC	2 3	1 1	0.0183417	0.0778494	1	-0.243057	0.27974
LEC	2 3	1 2	0.00692612	0.0813209	1	-0.266129	0.279981
LEC	2 3	1 3	0.00592676	0.0656328	1	-0.214451	0.226305
LEC	2 3	1 4	0.00310469	0.0674937	1	-0.223522	0.229731
LEC	2 3	1 5	0.016609	0.0838005	1	-0.264772	0.29799
LEC	2 3	2 1	0.0244212	0.0643257	0.999996	-0.191568	0.24041
LEC	2 3	2 2	0.0236802	0.0317775	0.998947	-0.0830205	0.130381
LEC	2 3	2 4	0.00847492	0.029352	1	-0.0900816	0.107031
LEC	2 3	2 5	0.00832627	0.0412197	1	-0.130079	0.146731
LEC	2 4	1 1	0.00986682	0.0832732	1	-0.269743	0.289477
LEC	2 4	1 2	-0.00154879	0.0884719	1	-0.298615	0.295517
LEC	2 4	1 3	-0.00254816	0.0754216	1	-0.255795	0.250698
LEC	2 4	1 4	-0.00537022	0.0710518	1	-0.243944	0.233204
LEC	2 4	1 5	0.00813407	0.0924648	1	-0.302339	0.318607
LEC	2 4	2 1	0.0159463	0.0685798	1	-0.214327	0.24622
LEC	2 4	2 2	0.0152053	0.0417507	0.999997	-0.124983	0.155393
LEC	2 4	2 3	-0.00847492	0.029352	1	-0.107031	0.0900816
LEC	2 4	2 5	-0.000148649	0.0437001	1	-0.146883	0.146585
LEC	2 5	1 1	0.0100155	0.072402	1	-0.233092	0.253123
LEC	2 5	1 2	-0.00140015	0.0757078	1	-0.255607	0.252807
LEC	2 5	1 3	-0.00239951	0.0688213	1	-0.233484	0.228685
LEC	2 5	1 4	-0.00522157	0.0635664	1	-0.218661	0.208218
LEC	2 5	1 5	0.00828272	0.0733565	1	-0.23803	0.254595
LEC	2 5	2 1	0.016095	0.0616709	1	-0.19098	0.22317
LEC	2 5	2 2	0.0153539	0.0412053	0.999997	-0.123003	0.153711
LEC	2 5	2 3	-0.00832627	0.0412197	1	-0.146731	0.130079
LEC	2 5	2 4	0.000148649	0.0437001	1	-0.146585	0.146883
MEC	1 1	1 2	0.0215896	0.0432768	0.999961	-0.123723	0.166902
MEC	1 1	1 3	0.0203644	0.0489932	0.999992	-0.144142	0.184871
MEC	1 1	1 4	-0.0118185	0.0518065	1	-0.185771	0.162135
MEC	1 1	1 5	0.00562049	0.0632702	1	-0.206825	0.218066
MEC	1 1	2 1	0.00556161	0.0396097	1	-0.127438	0.138561
MEC	1 1	2 2	-0.0309765	0.0620785	0.999961	-0.23942	0.177467
MEC	1 1	2 3	-0.070046	0.0696307	0.990106	-0.303848	0.163756
MEC	1 1	2 4	-0.0623215	0.0744818	0.997425	-0.312412	0.187769
MEC	1 1	2 5	-0.0630485	0.0647584	0.992149	-0.280491	0.154394
MEC	1 2	1 1	-0.0215896	0.0432768	0.999961	-0.166902	0.123723
MEC	1 2	1 3	-0.00122523	0.0374201	1	-0.126872	0.124422
MEC	1 2	1 4	-0.033408	0.0484393	0.99943	-0.196055	0.129239
MEC	1 2	1 5	-0.0159691	0.0551119	1	-0.201021	0.169082
MEC	1 2	2 1	-0.016028	0.0483209	0.999999	-0.178277	0.146221
MEC	1 2	2 2	-0.0525661	0.0628827	0.997443	-0.26371	0.158578
MEC	1 2	2 3	-0.0916356	0.0727357	0.956569	-0.335863	0.152592
MEC	1 2	2 4	-0.0839111	0.0791317	0.985754	-0.349615	0.181793
MEC	1 2	2 5	-0.0846381	0.0677151	0.958617	-0.312008	0.142732
MEC	1 3	1 1	-0.0203644	0.0489932	0.999992	-0.184871	0.144142
MEC	1 3	1 2	0.00122523	0.0374201	1	-0.124422	0.126872
MEC	1 3	1 4	-0.0321828	0.0391433	0.997746	-0.163616	0.0992505
MEC	1 3	1 5	-0.0147439	0.0475715	0.999999	-0.174477	0.144989
MEC	1 3	2 1	-0.0148027	0.0544141	1	-0.197511	0.167906
MEC	1 3	2 2	-0.0513409	0.0610893	0.997337	-0.256463	0.153782
MEC	1 3	2 3	-0.0904104	0.0587038	0.867161	-0.287523	0.106702
MEC	1 3	2 4	-0.0826859	0.0674592	0.963318	-0.309197	0.143825
MEC	1 3	2 5	-0.0834129	0.0615556	0.933209	-0.290101	0.123275
MEC	1 4	1 1	0.0118185	0.0518065	1	-0.162135	0.185771
MEC	1 4	1 2	0.033408	0.0484393	0.99943	-0.129239	0.196055
MEC	1 4	1 3	0.0321828	0.0391433	0.997746	-0.0992505	0.163616
MEC	1 4	1 5	0.0174389	0.0371117	0.999976	-0.107173	0.142051
MEC	1 4	2 1	0.0173801	0.0487131	0.999998	-0.146186	0.180946
MEC	1 4	2 2	-0.0191581	0.062824	0.999999	-0.230105	0.191789
MEC	1 4	2 3	-0.0582276	0.0603682	0.992656	-0.260928	0.144473
MEC	1 4	2 4	-0.0505031	0.0635507	0.998263	-0.26389	0.162884
MEC	1 4	2 5	-0.0512301	0.0568556	0.995521	-0.242137	0.139676
MEC	1 5	1 1	-0.00562049	0.0632702	1	-0.218066	0.206825
MEC	1 5	1 2	0.0159691	0.0551119	1	-0.169082	0.201021
MEC	1 5	1 3	0.0147439	0.0475715	0.999999	-0.144989	0.174477
MEC	1 5	1 4	-0.0174389	0.0371117	0.999976	-0.142051	0.107173
MEC	1 5	2 1	-5.88854e-05	0.0583264	1	-0.195904	0.195786
MEC	1 5	2 2	-0.036597	0.0752671	0.999968	-0.289325	0.216131
MEC	1 5	2 3	-0.0756665	0.0749534	0.989859	-0.327341	0.176008
MEC	1 5	2 4	-0.067942	0.0827031	0.99776	-0.345638	0.209754
MEC	1 5	2 5	-0.068669	0.065612	0.986976	-0.288977	0.151639
MEC	2 1	1 1	-0.00556161	0.0396097	1	-0.138561	0.127438
MEC	2 1	1 2	0.016028	0.0483209	0.999999	-0.146221	0.178277
MEC	2 1	1 3	0.0148027	0.0544141	1	-0.167906	0.197511
MEC	2 1	1 4	-0.0173801	0.0487131	0.999998	-0.180946	0.146186
MEC	2 1	1 5	5.88854e-05	0.0583264	1	-0.195786	0.195904
MEC	2 1	2 2	-0.0365381	0.0475971	0.998671	-0.196357	0.123281
MEC	2 1	2 3	-0.0756076	0.0575346	0.944101	-0.268794	0.117579
MEC	2 1	2 4	-0.0678831	0.0613397	0.981001	-0.273846	0.13808
MEC	2 1	2 5	-0.0686101	0.0551602	0.959836	-0.253824	0.116604
MEC	2 2	1 1	0.0309765	0.0620785	0.999961	-0.177467	0.23942
MEC	2 2	1 2	0.0525661	0.0628827	0.997443	-0.158578	0.26371
MEC	2 2	1 3	0.0513409	0.0610893	0.997337	-0.153782	0.256463
MEC	2 2	1 4	0.0191581	0.062824	0.999999	-0.191789	0.230105
MEC	2 2	1 5	0.036597	0.0752671	0.999968	-0.216131	0.289325
MEC	2 2	2 1	0.0365381	0.0475971	0.998671	-0.123281	0.196357
MEC	2 2	2 3	-0.0390695	0.0284226	0.927555	-0.134505	0.0563665
MEC	2 2	2 4	-0.031345	0.0373429	0.997362	-0.156733	0.0940431
MEC	2 2	2 5	-0.032072	0.0368552	0.996541	-0.155822	0.0916782
MEC	2 3	1 1	0.070046	0.0696307	0.990106	-0.163756	0.303848
MEC	2 3	1 2	0.0916356	0.0727357	0.956569	-0.152592	0.335863
MEC	2 3	1 3	0.0904104	0.0587038	0.867161	-0.106702	0.287523
MEC	2 3	1 4	0.0582276	0.0603682	0.992656	-0.144473	0.260928
MEC	2 3	1 5	0.0756665	0.0749534	0.989859	-0.176008	0.327341
MEC	2 3	2 1	0.0756076	0.0575346	0.944101	-0.117579	0.268794
MEC	2 3	2 2	0.0390695	0.0284226	0.927555	-0.0563665	0.134505
MEC	2 3	2 4	0.00772452	0.0262532	1	-0.0804271	0.0958762
MEC	2 3	2 5	0.00699751	0.036868	1	-0.116796	0.130791
MEC	2 4	1 1	0.0623215	0.0744818	0.997425	-0.187769	0.312412
MEC	2 4	1 2	0.0839111	0.0791317	0.985754	-0.181793	0.349615
MEC	2 4	1 3	0.0826859	0.0674592	0.963318	-0.143825	0.309197
MEC	2 4	1 4	0.0505031	0.0635507	0.998263	-0.162884	0.26389
MEC	2 4	1 5	0.067942	0.0827031	0.99776	-0.209754	0.345638
MEC	2 4	2 1	0.0678831	0.0613397	0.981001	-0.13808	0.273846
MEC	2 4	2 2	0.031345	0.0373429	0.997362	-0.0940431	0.156733
MEC	2 4	2 3	-0.00772452	0.0262532	1	-0.0958762	0.0804271
MEC	2 4	2 5	-0.000727009	0.0390866	1	-0.13197	0.130516
MEC	2 5	1 1	0.0630485	0.0647584	0.992149	-0.154394	0.280491
MEC	2 5	1 2	0.0846381	0.0677151	0.958617	-0.142732	0.312008
MEC	2 5	1 3	0.0834129	0.0615556	0.933209	-0.123275	0.290101
MEC	2 5	1 4	0.0512301	0.0568556	0.995521	-0.139676	0.242137
MEC	2 5	1 5	0.068669	0.065612	0.986976	-0.151639	0.288977
MEC	2 5	2 1	0.0686101	0.0551602	0.959836	-0.116604	0.253824
MEC	2 5	2 2	0.032072	0.0368552	0.996541	-0.0916782	0.155822
MEC	2 5	2 3	-0.00699751	0.036868	1	-0.130791	0.116796
MEC	2 5	2 4	0.000727009	0.0390866	1	-0.130516	0.13197
PoHoDays1
SumSq	DF	MeanSq	F	pValue	pValueGG	pValueHF	pValueLB
0.0022402	4	0.000560051	0.470291	0.757209	0.67054	0.720506	0.507049
0.0523978	44	0.00119086	1	0.5	0.5	0.5	0.5
PoHoDays2
SumSq	DF	MeanSq	F	pValue	pValueGG	pValueHF	pValueLB
0.00546995	4	0.00136749	1.18524	0.330525	0.330229	0.330525	0.299568
0.0507655	44	0.00115376	1	0.5	0.5	0.5	0.5
PoHoDays3
SumSq	DF	MeanSq	F	pValue	pValueGG	pValueHF	pValueLB
0.0119458	4	0.00298644	0.290518	0.882931	0.829322	0.876056	0.598356
0.575665	56	0.0102797	1	0.5	0.5	0.5	0.5
PoHoDays4
SumSq	DF	MeanSq	F	pValue	pValueGG	pValueHF	pValueLB
0.0600412	4	0.0150103	1.49019	0.217498	0.232806	0.221872	0.242349
0.564074	56	0.0100728	1	0.5	0.5	0.5	0.5
PoHoDays5
SumSq	DF	MeanSq	F	pValue	pValueGG	pValueHF	pValueLB
0.232045	4	0.0580111	1.52011	0.209931	0.229359	0.218737	0.239433
1.98444	52	0.0381624	1	0.5	0.5	0.5	0.5
PoHoDays6
SumSq	DF	MeanSq	F	pValue	pValueGG	pValueHF	pValueLB
1.07144	4	0.267861	8.65039	1.98095e-05	0.00150568	0.000739276	0.011465
1.61019	52	0.0309652	1	0.5	0.5	0.5	0.5

## Sheet: Fig2d
rANOVA1
Row	SumSq	DF	MeanSq	F	pValue	pValueGG	pValueHF	pValueLB
(Intercept)	42.4968	1	42.4968	453.638	1.00088e-22	1.00088e-22	1.00088e-22	1.00088e-22
Group	16.3669	2	8.18345	87.3553	6.1361e-15	6.1361e-15	6.1361e-15	6.1361e-15
Error	3.55984	38	0.0936801	1	0.5	0.5	0.5	0.5
(Intercept):Context	0.118356	1	0.118356	6.41434	0.0155714	0.0155714	0.0155714	0.0155714
Group:Context	0.417448	2	0.208724	11.3119	0.000139853	0.000139853	0.000139853	0.000139853
Error(Context)	0.701166	38	0.0184517	1	0.5	0.5	0.5	0.5
(Intercept):Days	0.104287	4	0.0260717	2.78355	0.0287199	0.0459695	0.0409717	0.103458
Group:Days	0.14828	8	0.018535	1.97889	0.052634	0.0768911	0.0700431	0.152212
Error(Days)	1.42369	152	0.00936636	1	0.5	0.5	0.5	0.5
(Intercept):Context:Days	0.0465842	4	0.0116461	3.0266	0.0195232	0.0264634	0.0218866	0.0900042
Group:Context:Days	0.0154456	8	0.0019307	0.501756	0.853536	0.827039	0.844197	0.609421
Error(Context:Days)	0.58488	152	0.00384789	1	0.5	0.5	0.5	0.5
rANOVA2
Row	SumSq	DF	MeanSq	F	pValue	pValueGG	pValueHF	pValueLB
(Intercept)	42.4968	1	42.4968	453.638	1.00088e-22	1.00088e-22	1.00088e-22	1.00088e-22
Group	16.3669	2	8.18345	87.3553	6.1361e-15	6.1361e-15	6.1361e-15	6.1361e-15
Error	3.55984	38	0.0936801	1	0.5	0.5	0.5	0.5
(Intercept):Context_Days	0.269227	9	0.0299141	3.77551	0.000149181	0.00275151	0.00146212	0.0594436
Group:Context_Days	0.581174	18	0.0322874	4.07505	9.90817e-08	4.22856e-05	1.14352e-05	0.0249234
Error(Context_Days)	2.70973	342	0.0079232	1	0.5	0.5	0.5	0.5
MainEff1
Group_1	Group_2	Difference	StdErr	pValue	Lower	Upper
DG	LEC	0.493325	0.0380764	9.5648e-10	0.400464	0.586187
DG	MEC	0.14557	0.0359677	0.000703378	0.0578506	0.233289
LEC	DG	-0.493325	0.0380764	9.5648e-10	-0.586187	-0.400464
LEC	MEC	-0.347756	0.037486	1.03506e-09	-0.439178	-0.256334
MEC	DG	-0.14557	0.0359677	0.000703378	-0.233289	-0.0578506
MEC	LEC	0.347756	0.037486	1.03506e-09	0.256334	0.439178
MainEff2
Days_1	Days_2	Difference	StdErr	pValue	Lower	Upper
1	2	-0.013605	0.0130127	0.832528	-0.0508612	0.0236513
1	3	-0.0307881	0.0190946	0.498937	-0.085457	0.0238808
1	4	-0.0404336	0.0177677	0.175133	-0.0913035	0.0104363
1	5	-0.0410153	0.0177512	0.163819	-0.091838	0.00980738
2	1	0.013605	0.0130127	0.832528	-0.0236513	0.0508612
2	3	-0.0171831	0.0131386	0.688068	-0.0547998	0.0204335
2	4	-0.0268287	0.0154843	0.426904	-0.0711612	0.0175038
2	5	-0.0274103	0.0144936	0.33933	-0.0689065	0.0140858
3	1	0.0307881	0.0190946	0.498937	-0.0238808	0.085457
3	2	0.0171831	0.0131386	0.688068	-0.0204335	0.0547998
3	4	-0.00964551	0.013584	0.952927	-0.0485373	0.0292462
3	5	-0.0102272	0.015011	0.959312	-0.0532046	0.0327502
4	1	0.0404336	0.0177677	0.175133	-0.0104363	0.0913035
4	2	0.0268287	0.0154843	0.426904	-0.0175038	0.0711612
4	3	0.00964551	0.013584	0.952927	-0.0292462	0.0485373
4	5	-0.000581685	0.0103628	0.999998	-0.0302511	0.0290877
5	1	0.0410153	0.0177512	0.163819	-0.00980738	0.091838
5	2	0.0274103	0.0144936	0.33933	-0.0140858	0.0689065
5	3	0.0102272	0.015011	0.959312	-0.0327502	0.0532046
5	4	0.000581685	0.0103628	0.999998	-0.0290877	0.0302511
MainEff3
Context_1	Context_2	Difference	StdErr	pValue	Lower	Upper
1	2	0.0341287	0.0134755	0.0155714	0.00684906	0.0614084
2	1	-0.0341287	0.0134755	0.0155714	-0.0614084	-0.00684906
MainEff4
Context_Days_1	Context_Days_2	Difference	StdErr	pValue	Lower	Upper
1 1	1 2	0.00353255	0.0144904	1	-0.0451224	0.0521875
1 1	1 3	-0.000259592	0.0224636	1	-0.0756866	0.0751674
1 1	1 4	-0.0128277	0.0222838	0.999869	-0.087651	0.0619957
1 1	1 5	-0.0207164	0.0211372	0.991769	-0.0916897	0.050257
1 1	2 1	0.0723571	0.0161383	0.0023662	0.0181688	0.126545
1 1	2 2	0.0416146	0.0228743	0.71939	-0.0351913	0.118421
1 1	2 3	0.0110405	0.0238333	0.999979	-0.0689856	0.0910665
1 1	2 4	0.00431754	0.023563	1	-0.074801	0.0834361
1 1	2 5	0.0110429	0.02604	0.99999	-0.076393	0.0984787
1 2	1 1	-0.00353255	0.0144904	1	-0.0521875	0.0451224
1 2	1 3	-0.00379214	0.016959	1	-0.0607361	0.0531519
1 2	1 4	-0.0163602	0.0197814	0.997642	-0.0827811	0.0500606
1 2	1 5	-0.0242489	0.0176287	0.927273	-0.0834415	0.0349436
1 2	2 1	0.0688245	0.0191509	0.0277088	0.00452079	0.133128
1 2	2 2	0.0380821	0.0211619	0.731322	-0.0329742	0.109138
1 2	2 3	0.00750793	0.0220748	0.999999	-0.0666137	0.0816296
1 2	2 4	0.000784987	0.0238393	1	-0.0792614	0.0808314
1 2	2 5	0.00751031	0.0228265	0.999999	-0.0691353	0.0841559
1 3	1 1	0.000259592	0.0224636	1	-0.0751674	0.0756866
1 3	1 2	0.00379214	0.016959	1	-0.0531519	0.0607361
1 3	1 4	-0.0125681	0.0183362	0.999457	-0.0741363	0.0490001
1 3	1 5	-0.0204568	0.0161572	0.95524	-0.0747084	0.0337949
1 3	2 1	0.0726167	0.0239299	0.105691	-0.00773389	0.152967
1 3	2 2	0.0418742	0.0216342	0.646155	-0.0307681	0.114517
1 3	2 3	0.0113001	0.0175701	0.999675	-0.0476958	0.070296
1 3	2 4	0.00457713	0.0200351	1	-0.0626956	0.0718499
1 3	2 5	0.0113025	0.0229962	0.999965	-0.0659128	0.0885177
1 4	1 1	0.0128277	0.0222838	0.999869	-0.0619957	0.087651
1 4	1 2	0.0163602	0.0197814	0.997642	-0.0500606	0.0827811
1 4	1 3	0.0125681	0.0183362	0.999457	-0.0490001	0.0741363
1 4	1 5	-0.0078887	0.0140758	0.999895	-0.0551516	0.0393742
1 4	2 1	0.0851848	0.0190574	0.00246246	0.0211949	0.149175
1 4	2 2	0.0544423	0.0198707	0.194508	-0.0122783	0.121163
1 4	2 3	0.0238682	0.018664	0.952455	-0.0388008	0.0865371
1 4	2 4	0.0171452	0.0155167	0.981198	-0.0349559	0.0692464
1 4	2 5	0.0238705	0.0135189	0.751376	-0.0215223	0.0692634
1 5	1 1	0.0207164	0.0211372	0.991769	-0.050257	0.0916897
1 5	1 2	0.0242489	0.0176287	0.927273	-0.0349436	0.0834415
1 5	1 3	0.0204568	0.0161572	0.95524	-0.0337949	0.0747084
1 5	1 4	0.0078887	0.0140758	0.999895	-0.0393742	0.0551516
1 5	2 1	0.0930735	0.0214262	0.00354834	0.0211296	0.165017
1 5	2 2	0.062331	0.0230305	0.20738	-0.0149994	0.139661
1 5	2 3	0.0317569	0.0220528	0.906346	-0.042291	0.105805
1 5	2 4	0.0250339	0.0193088	0.948389	-0.0398001	0.089868
1 5	2 5	0.0317592	0.0201881	0.852458	-0.0360272	0.0995457
2 1	1 1	-0.0723571	0.0161383	0.0023662	-0.126545	-0.0181688
2 1	1 2	-0.0688245	0.0191509	0.0277088	-0.133128	-0.00452079
2 1	1 3	-0.0726167	0.0239299	0.105691	-0.152967	0.00773389
2 1	1 4	-0.0851848	0.0190574	0.00246246	-0.149175	-0.0211949
2 1	1 5	-0.0930735	0.0214262	0.00354834	-0.165017	-0.0211296
2 1	2 2	-0.0307425	0.0169008	0.719562	-0.0874911	0.0260062
2 1	2 3	-0.0613166	0.0195521	0.084239	-0.126968	0.00433442
2 1	2 4	-0.0680396	0.0186816	0.0244632	-0.130768	-0.00531147
2 1	2 5	-0.0613142	0.0185599	0.0569731	-0.123634	0.00100518
2 2	1 1	-0.0416146	0.0228743	0.71939	-0.118421	0.0351913
2 2	1 2	-0.0380821	0.0211619	0.731322	-0.109138	0.0329742
2 2	1 3	-0.0418742	0.0216342	0.646155	-0.114517	0.0307681
2 2	1 4	-0.0544423	0.0198707	0.194508	-0.121163	0.0122783
2 2	1 5	-0.062331	0.0230305	0.20738	-0.139661	0.0149994
2 2	2 1	0.0307425	0.0169008	0.719562	-0.0260062	0.0874911
2 2	2 3	-0.0305741	0.0142857	0.512477	-0.0785417	0.0173934
2 2	2 4	-0.0372971	0.0171227	0.487985	-0.0947909	0.0201967
2 2	2 5	-0.0305718	0.0182599	0.802439	-0.091884	0.0307404
2 3	1 1	-0.0110405	0.0238333	0.999979	-0.0910665	0.0689856
2 3	1 2	-0.00750793	0.0220748	0.999999	-0.0816296	0.0666137
2 3	1 3	-0.0113001	0.0175701	0.999675	-0.070296	0.0476958
2 3	1 4	-0.0238682	0.018664	0.952455	-0.0865371	0.0388008
2 3	1 5	-0.0317569	0.0220528	0.906346	-0.105805	0.042291
2 3	2 1	0.0613166	0.0195521	0.084239	-0.00433442	0.126968
2 3	2 2	0.0305741	0.0142857	0.512477	-0.0173934	0.0785417
2 3	2 4	-0.00672295	0.0141989	0.999975	-0.0543992	0.0409533
2 3	2 5	2.38139e-06	0.0184765	1	-0.0620371	0.0620418
2 4	1 1	-0.00431754	0.023563	1	-0.0834361	0.074801
2 4	1 2	-0.000784987	0.0238393	1	-0.0808314	0.0792614
2 4	1 3	-0.00457713	0.0200351	1	-0.0718499	0.0626956
2 4	1 4	-0.0171452	0.0155167	0.981198	-0.0692464	0.0349559
2 4	1 5	-0.0250339	0.0193088	0.948389	-0.089868	0.0398001
2 4	2 1	0.0680396	0.0186816	0.0244632	0.00531147	0.130768
2 4	2 2	0.0372971	0.0171227	0.487985	-0.0201967	0.0947909
2 4	2 3	0.00672295	0.0141989	0.999975	-0.0409533	0.0543992
2 4	2 5	0.00672533	0.0180045	0.999997	-0.0537292	0.0671799
2 5	1 1	-0.0110429	0.02604	0.99999	-0.0984787	0.076393
2 5	1 2	-0.00751031	0.0228265	0.999999	-0.0841559	0.0691353
2 5	1 3	-0.0113025	0.0229962	0.999965	-0.0885177	0.0659128
2 5	1 4	-0.0238705	0.0135189	0.751376	-0.0692634	0.0215223
2 5	1 5	-0.0317592	0.0201881	0.852458	-0.0995457	0.0360272
2 5	2 1	0.0613142	0.0185599	0.0569731	-0.00100518	0.123634
2 5	2 2	0.0305718	0.0182599	0.802439	-0.0307404	0.091884
2 5	2 3	-2.38139e-06	0.0184765	1	-0.0620418	0.0620371
2 5	2 4	-0.00672533	0.0180045	0.999997	-0.0671799	0.0537292
2ways1
Group	Context_1	Context_2	Difference	StdErr	pValue	Lower	Upper
DG	1	2	0.123336	0.0229607	4.13756e-06	0.0768549	0.169818
DG	2	1	-0.123336	0.0229607	4.13756e-06	-0.169818	-0.0768549
LEC	1	2	-0.00573879	0.0248004	0.818246	-0.0559445	0.0444669
LEC	2	1	0.00573879	0.0248004	0.818246	-0.0444669	0.0559445
MEC	1	2	-0.0152114	0.0221821	0.497034	-0.0601167	0.029694
MEC	2	1	0.0152114	0.0221821	0.497034	-0.029694	0.0601167
2ways2
Context	Group_1	Group_2	Difference	StdErr	pValue	Lower	Upper
1	DG	LEC	0.557863	0.0348651	9.56475e-10	0.472833	0.642893
1	DG	MEC	0.214843	0.0329343	3.25287e-07	0.134523	0.295164
1	LEC	DG	-0.557863	0.0348651	9.56475e-10	-0.642893	-0.472833
1	LEC	MEC	-0.34302	0.0343245	9.66846e-10	-0.426731	-0.259308
1	MEC	DG	-0.214843	0.0329343	3.25287e-07	-0.295164	-0.134523
1	MEC	LEC	0.34302	0.0343245	9.66846e-10	0.259308	0.426731
2	DG	LEC	0.428788	0.0474887	1.11714e-09	0.312971	0.544604
2	DG	MEC	0.0762958	0.0448588	0.218054	-0.033107	0.185698
2	LEC	DG	-0.428788	0.0474887	1.11714e-09	-0.544604	-0.312971
2	LEC	MEC	-0.352492	0.0467524	1.47529e-08	-0.466513	-0.238471
2	MEC	DG	-0.0762958	0.0448588	0.218054	-0.185698	0.033107
2	MEC	LEC	0.352492	0.0467524	1.47529e-08	0.238471	0.466513
2ways3
Days	Context_1	Context_2	Difference	StdErr	pValue	Lower	Upper
1	1	2	0.0723571	0.0161383	6.56539e-05	0.0396868	0.105027
1	2	1	-0.0723571	0.0161383	6.56539e-05	-0.105027	-0.0396868
2	1	2	0.0380821	0.0211619	0.0798747	-0.00475795	0.0809221
2	2	1	-0.0380821	0.0211619	0.0798747	-0.0809221	0.00475795
3	1	2	0.0113001	0.0175701	0.523994	-0.0242687	0.0468689
3	2	1	-0.0113001	0.0175701	0.523994	-0.0468689	0.0242687
4	1	2	0.0171452	0.0155167	0.276128	-0.0142667	0.0485571
4	2	1	-0.0171452	0.0155167	0.276128	-0.0485571	0.0142667
5	1	2	0.0317592	0.0201881	0.12397	-0.0091094	0.0726279
5	2	1	-0.0317592	0.0201881	0.12397	-0.0726279	0.0091094
2ways4
Context	Days_1	Days_2	Difference	StdErr	pValue	Lower	Upper
1	1	2	0.00353255	0.0144904	0.999183	-0.0379543	0.0450194
1	1	3	-0.000259592	0.0224636	1	-0.0645742	0.064055
1	1	4	-0.0128277	0.0222838	0.977859	-0.0766276	0.0509722
1	1	5	-0.0207164	0.0211372	0.86252	-0.0812335	0.0398008
1	2	1	-0.00353255	0.0144904	0.999183	-0.0450194	0.0379543
1	2	3	-0.00379214	0.016959	0.999419	-0.0523468	0.0447625
1	2	4	-0.0163602	0.0197814	0.920576	-0.0729955	0.0402751
1	2	5	-0.0242489	0.0176287	0.646603	-0.0747209	0.026223
1	3	1	0.000259592	0.0224636	1	-0.064055	0.0645742
1	3	2	0.00379214	0.016959	0.999419	-0.0447625	0.0523468
1	3	4	-0.0125681	0.0183362	0.958436	-0.0650657	0.0399295
1	3	5	-0.0204568	0.0161572	0.713031	-0.0667158	0.0258022
1	4	1	0.0128277	0.0222838	0.977859	-0.0509722	0.0766276
1	4	2	0.0163602	0.0197814	0.920576	-0.0402751	0.0729955
1	4	3	0.0125681	0.0183362	0.958436	-0.0399295	0.0650657
1	4	5	-0.0078887	0.0140758	0.979936	-0.0481886	0.0324112
1	5	1	0.0207164	0.0211372	0.86252	-0.0398008	0.0812335
1	5	2	0.0242489	0.0176287	0.646603	-0.026223	0.0747209
1	5	3	0.0204568	0.0161572	0.713031	-0.0258022	0.0667158
1	5	4	0.0078887	0.0140758	0.979936	-0.0324112	0.0481886
2	1	2	-0.0307425	0.0169008	0.377975	-0.0791305	0.0176456
2	1	3	-0.0613166	0.0195521	0.0257533	-0.117296	-0.00533769
2	1	4	-0.0680396	0.0186816	0.00678474	-0.121526	-0.014553
2	1	5	-0.0613142	0.0185599	0.0167867	-0.114452	-0.00817611
2	2	1	0.0307425	0.0169008	0.377975	-0.0176456	0.0791305
2	2	3	-0.0305741	0.0142857	0.224671	-0.0714748	0.0103265
2	2	4	-0.0372971	0.0171227	0.209856	-0.0863205	0.0117263
2	2	5	-0.0305718	0.0182599	0.461402	-0.0828511	0.0217075
2	3	1	0.0613166	0.0195521	0.0257533	0.00533769	0.117296
2	3	2	0.0305741	0.0142857	0.224671	-0.0103265	0.0714748
2	3	4	-0.00672295	0.0141989	0.989308	-0.0473752	0.0339293
2	3	5	2.38139e-06	0.0184765	1	-0.052897	0.0529018
2	4	1	0.0680396	0.0186816	0.00678474	0.014553	0.121526
2	4	2	0.0372971	0.0171227	0.209856	-0.0117263	0.0863205
2	4	3	0.00672295	0.0141989	0.989308	-0.0339293	0.0473752
2	4	5	0.00672533	0.0180045	0.995677	-0.0448227	0.0582733
2	5	1	0.0613142	0.0185599	0.0167867	0.00817611	0.114452
2	5	2	0.0305718	0.0182599	0.461402	-0.0217075	0.0828511
2	5	3	-2.38139e-06	0.0184765	1	-0.0529018	0.052897
2	5	4	-0.00672533	0.0180045	0.995677	-0.0582733	0.0448227
2ways5
Days	Group_1	Group_2	Difference	StdErr	pValue	Lower	Upper
1	DG	LEC	0.448072	0.0465482	9.85537e-10	0.334549	0.561595
1	DG	MEC	0.104185	0.0439704	0.0583736	-0.00305087	0.211422
1	LEC	DG	-0.448072	0.0465482	9.85537e-10	-0.561595	-0.334549
1	LEC	MEC	-0.343887	0.0458265	1.6339e-08	-0.45565	-0.232124
1	MEC	DG	-0.104185	0.0439704	0.0583736	-0.211422	0.00305087
1	MEC	LEC	0.343887	0.0458265	1.6339e-08	0.232124	0.45565
2	DG	LEC	0.450221	0.0447468	9.6506e-10	0.341091	0.55935
2	DG	MEC	0.0878053	0.0422687	0.108128	-0.0152807	0.190891
2	LEC	DG	-0.450221	0.0447468	9.6506e-10	-0.55935	-0.341091
2	LEC	MEC	-0.362415	0.044053	2.67182e-09	-0.469853	-0.254978
2	MEC	DG	-0.0878053	0.0422687	0.108128	-0.190891	0.0152807
2	MEC	LEC	0.362415	0.044053	2.67182e-09	0.254978	0.469853
3	DG	LEC	0.517647	0.0432541	9.5653e-10	0.412158	0.623137
3	DG	MEC	0.184844	0.0408587	0.000168377	0.0851968	0.284491
3	LEC	DG	-0.517647	0.0432541	9.5653e-10	-0.623137	-0.412158
3	LEC	MEC	-0.332803	0.0425834	6.8988e-09	-0.436657	-0.22895
3	MEC	DG	-0.184844	0.0408587	0.000168377	-0.284491	-0.0851968
3	MEC	LEC	0.332803	0.0425834	6.8988e-09	0.22895	0.436657
4	DG	LEC	0.533753	0.0474332	9.56822e-10	0.418072	0.649434
4	DG	MEC	0.188039	0.0448063	0.000451651	0.0787636	0.297313
4	LEC	DG	-0.533753	0.0474332	9.56822e-10	-0.649434	-0.418072
4	LEC	MEC	-0.345715	0.0466977	2.1933e-08	-0.459602	-0.231827
4	MEC	DG	-0.188039	0.0448063	0.000451651	-0.297313	-0.0787636
4	MEC	LEC	0.345715	0.0466977	2.1933e-08	0.231827	0.459602
5	DG	LEC	0.516934	0.0431084	9.56527e-10	0.4118	0.622068
5	DG	MEC	0.162975	0.0407211	0.000802883	0.0636632	0.262286
5	LEC	DG	-0.516934	0.0431084	9.56527e-10	-0.622068	-0.4118
5	LEC	MEC	-0.353959	0.04244	2.17834e-09	-0.457463	-0.250455
5	MEC	DG	-0.162975	0.0407211	0.000802883	-0.262286	-0.0636632
5	MEC	LEC	0.353959	0.04244	2.17834e-09	0.250455	0.457463
2ways6
Group	Days_1	Days_2	Difference	StdErr	pValue	Lower	Upper
DG	1	2	-0.00886107	0.0221722	0.994393	-0.0723415	0.0546194
DG	1	3	-0.080866	0.032535	0.11539	-0.174016	0.0122836
DG	1	4	-0.096945	0.0302741	0.0217855	-0.183621	-0.0102685
DG	1	5	-0.0835657	0.030246	0.0630409	-0.170162	0.00303036
DG	2	1	0.00886107	0.0221722	0.994393	-0.0546194	0.0723415
DG	2	3	-0.072005	0.0223867	0.0210124	-0.136099	-0.00791052
DG	2	4	-0.0880839	0.0263835	0.0153225	-0.163621	-0.0125464
DG	2	5	-0.0747046	0.0246955	0.0339117	-0.145409	-0.00399987
DG	3	1	0.080866	0.032535	0.11539	-0.0122836	0.174016
DG	3	2	0.072005	0.0223867	0.0210124	0.00791052	0.136099
DG	3	4	-0.0160789	0.0231455	0.956417	-0.082346	0.0501881
DG	3	5	-0.00269961	0.025577	0.999971	-0.0759282	0.070529
DG	4	1	0.096945	0.0302741	0.0217855	0.0102685	0.183621
DG	4	2	0.0880839	0.0263835	0.0153225	0.0125464	0.163621
DG	4	3	0.0160789	0.0231455	0.956417	-0.0501881	0.082346
DG	4	5	0.0133793	0.0176571	0.940999	-0.037174	0.0639326
DG	5	1	0.0835657	0.030246	0.0630409	-0.00303036	0.170162
DG	5	2	0.0747046	0.0246955	0.0339117	0.00399987	0.145409
DG	5	3	0.00269961	0.025577	0.999971	-0.070529	0.0759282
DG	5	4	-0.0133793	0.0176571	0.940999	-0.0639326	0.037174
LEC	1	2	-0.0067127	0.0239487	0.998586	-0.0752794	0.061854
LEC	1	3	-0.0112909	0.0351418	0.99759	-0.111904	0.0893222
LEC	1	4	-0.0112641	0.0326997	0.99684	-0.104885	0.0823572
LEC	1	5	-0.014704	0.0326694	0.991174	-0.108238	0.0788304
LEC	2	1	0.0067127	0.0239487	0.998586	-0.061854	0.0752794
LEC	2	3	-0.00457822	0.0241804	0.999699	-0.0738081	0.0646517
LEC	2	4	-0.00455139	0.0284974	0.999847	-0.0861412	0.0770384
LEC	2	5	-0.00799131	0.0266742	0.998165	-0.0843611	0.0683785
LEC	3	1	0.0112909	0.0351418	0.99759	-0.0893222	0.111904
LEC	3	2	0.00457822	0.0241804	0.999699	-0.0646517	0.0738081
LEC	3	4	2.68349e-05	0.025	1	-0.0715498	0.0716035
LEC	3	5	-0.00341309	0.0276263	0.999945	-0.082509	0.0756828
LEC	4	1	0.0112641	0.0326997	0.99684	-0.0823572	0.104885
LEC	4	2	0.00455139	0.0284974	0.999847	-0.0770384	0.0861412
LEC	4	3	-2.68349e-05	0.025	1	-0.0716035	0.0715498
LEC	4	5	-0.00343992	0.0190718	0.999752	-0.0580437	0.0511639
LEC	5	1	0.014704	0.0326694	0.991174	-0.0788304	0.108238
LEC	5	2	0.00799131	0.0266742	0.998165	-0.0683785	0.0843611
LEC	5	3	0.00341309	0.0276263	0.999945	-0.0756828	0.082509
LEC	5	4	0.00343992	0.0190718	0.999752	-0.0511639	0.0580437
MEC	1	2	-0.0252411	0.0214204	0.763454	-0.086569	0.0360868
MEC	1	3	-0.000207336	0.0314318	1	-0.0901984	0.0897837
MEC	1	4	-0.0130918	0.0292475	0.991356	-0.0968292	0.0706456
MEC	1	5	-0.0247762	0.0292204	0.913708	-0.108436	0.0588835
MEC	2	1	0.0252411	0.0214204	0.763454	-0.0360868	0.086569
MEC	2	3	0.0250338	0.0216276	0.774948	-0.0368874	0.0869549
MEC	2	4	0.0121493	0.0254889	0.989035	-0.0608269	0.0851255
MEC	2	5	0.000464862	0.0238581	1	-0.0678424	0.0687721
MEC	3	1	0.000207336	0.0314318	1	-0.0897837	0.0901984
MEC	3	2	-0.0250338	0.0216276	0.774948	-0.0869549	0.0368874
MEC	3	4	-0.0128845	0.0223607	0.97778	-0.0769045	0.0511356
MEC	3	5	-0.0245689	0.0247098	0.856255	-0.0953144	0.0461766
MEC	4	1	0.0130918	0.0292475	0.991356	-0.0706456	0.0968292
MEC	4	2	-0.0121493	0.0254889	0.989035	-0.0851255	0.0608269
MEC	4	3	0.0128845	0.0223607	0.97778	-0.0511356	0.0769045
MEC	4	5	-0.0116844	0.0170584	0.958534	-0.0605236	0.0371547
MEC	5	1	0.0247762	0.0292204	0.913708	-0.0588835	0.108436
MEC	5	2	-0.000464862	0.0238581	1	-0.0687721	0.0678424
MEC	5	3	0.0245689	0.0247098	0.856255	-0.0461766	0.0953144
MEC	5	4	0.0116844	0.0170584	0.958534	-0.0371547	0.0605236
3ways1
Context_Days	Group_1	Group_2	Difference	StdErr	pValue	Lower	Upper
1 1	DG	LEC	0.525822	0.0491024	9.57942e-10	0.40607	0.645575
1 1	DG	MEC	0.173936	0.0463832	0.00166827	0.0608154	0.287056
1 1	LEC	DG	-0.525822	0.0491024	9.57942e-10	-0.645575	-0.40607
1 1	LEC	MEC	-0.351887	0.0483411	3.17083e-08	-0.469782	-0.233991
1 1	MEC	DG	-0.173936	0.0463832	0.00166827	-0.287056	-0.0608154
1 1	MEC	LEC	0.351887	0.0483411	3.17083e-08	0.233991	0.469782
1 2	DG	LEC	0.510567	0.0434602	9.56571e-10	0.404576	0.616559
1 2	DG	MEC	0.156377	0.0410534	0.00140774	0.0562549	0.256499
1 2	LEC	DG	-0.510567	0.0434602	9.56571e-10	-0.616559	-0.404576
1 2	LEC	MEC	-0.354191	0.0427863	2.42748e-09	-0.458539	-0.249842
1 2	MEC	DG	-0.156377	0.0410534	0.00140774	-0.256499	-0.0562549
1 2	MEC	LEC	0.354191	0.0427863	2.42748e-09	0.249842	0.458539
1 3	DG	LEC	0.559682	0.0438542	9.56483e-10	0.452729	0.666635
1 3	DG	MEC	0.25245	0.0414256	1.25289e-06	0.15142	0.35348
1 3	LEC	DG	-0.559682	0.0438542	9.56483e-10	-0.666635	-0.452729
1 3	LEC	MEC	-0.307232	0.0431743	5.19223e-08	-0.412527	-0.201938
1 3	MEC	DG	-0.25245	0.0414256	1.25289e-06	-0.35348	-0.15142
1 3	MEC	LEC	0.307232	0.0431743	5.19223e-08	0.201938	0.412527
1 4	DG	LEC	0.59554	0.0483232	9.56498e-10	0.477688	0.713392
1 4	DG	MEC	0.258051	0.0456471	5.02386e-06	0.146725	0.369376
1 4	LEC	DG	-0.59554	0.0483232	9.56498e-10	-0.713392	-0.477688
1 4	LEC	MEC	-0.33749	0.0475739	5.55401e-08	-0.453514	-0.221465
1 4	MEC	DG	-0.258051	0.0456471	5.02386e-06	-0.369376	-0.146725
1 4	MEC	LEC	0.33749	0.0475739	5.55401e-08	0.221465	0.453514
1 5	DG	LEC	0.597703	0.0430261	9.56476e-10	0.49277	0.702636
1 5	DG	MEC	0.233404	0.0406433	3.78912e-06	0.134282	0.332526
1 5	LEC	DG	-0.597703	0.0430261	9.56476e-10	-0.702636	-0.49277
1 5	LEC	MEC	-0.364299	0.0423589	1.52091e-09	-0.467605	-0.260993
1 5	MEC	DG	-0.233404	0.0406433	3.78912e-06	-0.332526	-0.134282
1 5	MEC	LEC	0.364299	0.0423589	1.52091e-09	0.260993	0.467605
2 1	DG	LEC	0.370322	0.05236	5.92881e-08	0.242625	0.498019
2 1	DG	MEC	0.0344349	0.0494603	0.767133	-0.0861903	0.15506
2 1	LEC	DG	-0.370322	0.05236	5.92881e-08	-0.498019	-0.242625
2 1	LEC	MEC	-0.335887	0.0515482	3.32924e-07	-0.461604	-0.21017
2 1	MEC	DG	-0.0344349	0.0494603	0.767133	-0.15506	0.0861903
2 1	MEC	LEC	0.335887	0.0515482	3.32924e-07	0.21017	0.461604
2 2	DG	LEC	0.389874	0.0593653	2.83499e-07	0.245092	0.534656
2 2	DG	MEC	0.0192337	0.0560777	0.937321	-0.11753	0.155998
2 2	LEC	DG	-0.389874	0.0593653	2.83499e-07	-0.534656	-0.245092
2 2	LEC	MEC	-0.37064	0.0584449	5.75001e-07	-0.513177	-0.228103
2 2	MEC	DG	-0.0192337	0.0560777	0.937321	-0.155998	0.11753
2 2	MEC	LEC	0.37064	0.0584449	5.75001e-07	0.228103	0.513177
2 3	DG	LEC	0.475612	0.0528164	1.12887e-09	0.346802	0.604422
2 3	DG	MEC	0.117238	0.0498915	0.0609461	-0.00443843	0.238915
2 3	LEC	DG	-0.475612	0.0528164	1.12887e-09	-0.604422	-0.346802
2 3	LEC	MEC	-0.358374	0.0519975	1.03252e-07	-0.485187	-0.231561
2 3	MEC	DG	-0.117238	0.0498915	0.0609461	-0.238915	0.00443843
2 3	MEC	LEC	0.358374	0.0519975	1.03252e-07	0.231561	0.485187
2 4	DG	LEC	0.471966	0.0540549	1.3402e-09	0.340135	0.603797
2 4	DG	MEC	0.118026	0.0510614	0.0662777	-0.00650342	0.242556
2 4	LEC	DG	-0.471966	0.0540549	1.3402e-09	-0.603797	-0.340135
2 4	LEC	MEC	-0.35394	0.0532168	2.1841e-07	-0.483726	-0.224153
2 4	MEC	DG	-0.118026	0.0510614	0.0662777	-0.242556	0.00650342
2 4	MEC	LEC	0.35394	0.0532168	2.1841e-07	0.224153	0.483726
2 5	DG	LEC	0.436165	0.0561005	7.68051e-09	0.299346	0.572984
2 5	DG	MEC	0.0925455	0.0529936	0.201519	-0.0366968	0.221788
2 5	LEC	DG	-0.436165	0.0561005	7.68051e-09	-0.572984	-0.299346
2 5	LEC	MEC	-0.343619	0.0552306	8.38848e-07	-0.478317	-0.208921
2 5	MEC	DG	-0.0925455	0.0529936	0.201519	-0.221788	0.0366968
2 5	MEC	LEC	0.343619	0.0552306	8.38848e-07	0.208921	0.478317
3ways2
Group	Context_Days_1	Context_Days_2	Difference	StdErr	pValue	Lower	Upper
DG	1 1	1 2	0.0144705	0.0246899	0.999848	-0.068432	0.097373
DG	1 1	1 3	-0.0377176	0.0382754	0.991445	-0.166237	0.0908013
DG	1 1	1 4	-0.0641052	0.0379691	0.794899	-0.191596	0.0633852
DG	1 1	1 5	-0.0644993	0.0360154	0.736517	-0.18543	0.0564312
DG	1 1	2 1	0.170691	0.0274978	1.23126e-05	0.0783601	0.263021
DG	1 1	2 2	0.138498	0.0389751	0.0307177	0.00762961	0.269367
DG	1 1	2 3	0.0466763	0.0406092	0.975625	-0.0896789	0.183032
DG	1 1	2 4	0.0409061	0.0401487	0.989185	-0.0939029	0.175715
DG	1 1	2 5	0.0680588	0.0443693	0.869821	-0.0809218	0.217039
DG	1 2	1 1	-0.0144705	0.0246899	0.999848	-0.097373	0.068432
DG	1 2	1 3	-0.0521881	0.0288962	0.72741	-0.149214	0.0448379
DG	1 2	1 4	-0.0785757	0.0337052	0.393523	-0.191749	0.0345978
DG	1 2	1 5	-0.0789698	0.0300372	0.23959	-0.179827	0.0218875
DG	1 2	2 1	0.15622	0.0326309	0.000963027	0.0466541	0.265787
DG	1 2	2 2	0.124028	0.0360575	0.0408873	0.00295597	0.245099
DG	1 2	2 3	0.0322059	0.037613	0.996936	-0.0940889	0.158501
DG	1 2	2 4	0.0264356	0.0406195	0.999643	-0.109954	0.162826
DG	1 2	2 5	0.0535883	0.0388938	0.926593	-0.077007	0.184184
DG	1 3	1 1	0.0377176	0.0382754	0.991445	-0.0908013	0.166237
DG	1 3	1 2	0.0521881	0.0288962	0.72741	-0.0448379	0.149214
DG	1 3	1 4	-0.0263876	0.0312427	0.997236	-0.131293	0.0785176
DG	1 3	1 5	-0.0267817	0.02753	0.992193	-0.11922	0.0656569
DG	1 3	2 1	0.208408	0.0407739	0.000362155	0.0715002	0.345317
DG	1 3	2 2	0.176216	0.0368623	0.000983734	0.0524417	0.29999
DG	1 3	2 3	0.084394	0.0299374	0.166369	-0.0161283	0.184916
DG	1 3	2 4	0.0786237	0.0341375	0.41026	-0.0360014	0.193249
DG	1 3	2 5	0.105776	0.0391828	0.210116	-0.0257895	0.237342
DG	1 4	1 1	0.0641052	0.0379691	0.794899	-0.0633852	0.191596
DG	1 4	1 2	0.0785757	0.0337052	0.393523	-0.0345978	0.191749
DG	1 4	1 3	0.0263876	0.0312427	0.997236	-0.0785176	0.131293
DG	1 4	1 5	-0.00039411	0.0239835	1	-0.0809247	0.0801365
DG	1 4	2 1	0.234796	0.0324716	6.35736e-07	0.125765	0.343827
DG	1 4	2 2	0.202603	0.0338573	2.45676e-05	0.0889191	0.316288
DG	1 4	2 3	0.110782	0.0318013	0.0366552	0.00400089	0.217562
DG	1 4	2 4	0.105011	0.0264387	0.0101242	0.0162369	0.193786
DG	1 4	2 5	0.132164	0.0230346	5.27152e-05	0.0548198	0.209508
DG	1 5	1 1	0.0644993	0.0360154	0.736517	-0.0564312	0.18543
DG	1 5	1 2	0.0789698	0.0300372	0.23959	-0.0218875	0.179827
DG	1 5	1 3	0.0267817	0.02753	0.992193	-0.0656569	0.11922
DG	1 5	1 4	0.00039411	0.0239835	1	-0.0801365	0.0809247
DG	1 5	2 1	0.23519	0.0365079	5.99098e-06	0.112606	0.357774
DG	1 5	2 2	0.202997	0.0392413	0.000300005	0.0712353	0.33476
DG	1 5	2 3	0.111176	0.0375755	0.124542	-0.0149934	0.237345
DG	1 5	2 4	0.105405	0.0329	0.0720891	-0.00506442	0.215875
DG	1 5	2 5	0.132558	0.0343982	0.0139711	0.0170578	0.248058
DG	2 1	1 1	-0.170691	0.0274978	1.23126e-05	-0.263021	-0.0783601
DG	2 1	1 2	-0.15622	0.0326309	0.000963027	-0.265787	-0.0466541
DG	2 1	1 3	-0.208408	0.0407739	0.000362155	-0.345317	-0.0715002
DG	2 1	1 4	-0.234796	0.0324716	6.35736e-07	-0.343827	-0.125765
DG	2 1	1 5	-0.23519	0.0365079	5.99098e-06	-0.357774	-0.112606
DG	2 1	2 2	-0.0321926	0.0287971	0.979684	-0.128886	0.0645005
DG	2 1	2 3	-0.124014	0.0333146	0.0198204	-0.235876	-0.0121526
DG	2 1	2 4	-0.129785	0.0318313	0.00756111	-0.236666	-0.0229033
DG	2 1	2 5	-0.102632	0.0316239	0.0654103	-0.208817	0.00355314
DG	2 2	1 1	-0.138498	0.0389751	0.0307177	-0.269367	-0.00762961
DG	2 2	1 2	-0.124028	0.0360575	0.0408873	-0.245099	-0.00295597
DG	2 2	1 3	-0.176216	0.0368623	0.000983734	-0.29999	-0.0524417
DG	2 2	1 4	-0.202603	0.0338573	2.45676e-05	-0.316288	-0.0889191
DG	2 2	1 5	-0.202997	0.0392413	0.000300005	-0.33476	-0.0712353
DG	2 2	2 1	0.0321926	0.0287971	0.979684	-0.0645005	0.128886
DG	2 2	2 3	-0.0918218	0.0243411	0.0173732	-0.173553	-0.0100906
DG	2 2	2 4	-0.0975921	0.0291752	0.051564	-0.195555	0.000370678
DG	2 2	2 5	-0.0704394	0.0311128	0.434071	-0.174908	0.0340296
DG	2 3	1 1	-0.0466763	0.0406092	0.975625	-0.183032	0.0896789
DG	2 3	1 2	-0.0322059	0.037613	0.996936	-0.158501	0.0940889
DG	2 3	1 3	-0.084394	0.0299374	0.166369	-0.184916	0.0161283
DG	2 3	1 4	-0.110782	0.0318013	0.0366552	-0.217562	-0.00400089
DG	2 3	1 5	-0.111176	0.0375755	0.124542	-0.237345	0.0149934
DG	2 3	2 1	0.124014	0.0333146	0.0198204	0.0121526	0.235876
DG	2 3	2 2	0.0918218	0.0243411	0.0173732	0.0100906	0.173553
DG	2 3	2 4	-0.00577028	0.0241933	1	-0.0870051	0.0754646
DG	2 3	2 5	0.0213825	0.0314819	0.999496	-0.0843257	0.127091
DG	2 4	1 1	-0.0409061	0.0401487	0.989185	-0.175715	0.0939029
DG	2 4	1 2	-0.0264356	0.0406195	0.999643	-0.162826	0.109954
DG	2 4	1 3	-0.0786237	0.0341375	0.41026	-0.193249	0.0360014
DG	2 4	1 4	-0.105011	0.0264387	0.0101242	-0.193786	-0.0162369
DG	2 4	1 5	-0.105405	0.0329	0.0720891	-0.215875	0.00506442
DG	2 4	2 1	0.129785	0.0318313	0.00756111	0.0229033	0.236666
DG	2 4	2 2	0.0975921	0.0291752	0.051564	-0.000370678	0.195555
DG	2 4	2 3	0.00577028	0.0241933	1	-0.0754646	0.0870051
DG	2 4	2 5	0.0271527	0.0306776	0.996075	-0.0758549	0.13016
DG	2 5	1 1	-0.0680588	0.0443693	0.869821	-0.217039	0.0809218
DG	2 5	1 2	-0.0535883	0.0388938	0.926593	-0.184184	0.077007
DG	2 5	1 3	-0.105776	0.0391828	0.210116	-0.237342	0.0257895
DG	2 5	1 4	-0.132164	0.0230346	5.27152e-05	-0.209508	-0.0548198
DG	2 5	1 5	-0.132558	0.0343982	0.0139711	-0.248058	-0.0170578
DG	2 5	2 1	0.102632	0.0316239	0.0654103	-0.00355314	0.208817
DG	2 5	2 2	0.0704394	0.0311128	0.434071	-0.0340296	0.174908
DG	2 5	2 3	-0.0213825	0.0314819	0.999496	-0.127091	0.0843257
DG	2 5	2 4	-0.0271527	0.0306776	0.996075	-0.13016	0.0758549
LEC	1 1	1 2	-0.000784398	0.0266682	1	-0.0903293	0.0887605
LEC	1 1	1 3	-0.00385764	0.0413421	1	-0.142674	0.134959
LEC	1 1	1 4	0.00561262	0.0410113	1	-0.132093	0.143318
LEC	1 1	1 5	0.00738129	0.0389011	1	-0.123239	0.138001
LEC	1 1	2 1	0.0151906	0.029701	0.999951	-0.0845378	0.114919
LEC	1 1	2 2	0.00254964	0.042098	1	-0.138805	0.143904
LEC	1 1	2 3	-0.00353356	0.0438629	1	-0.150814	0.143747
LEC	1 1	2 4	-0.0129502	0.0433655	1	-0.158561	0.13266
LEC	1 1	2 5	-0.0215987	0.0479243	0.999983	-0.182516	0.139319
LEC	1 2	1 1	0.000784398	0.0266682	1	-0.0887605	0.0903293
LEC	1 2	1 3	-0.00307325	0.0312115	1	-0.107873	0.101727
LEC	1 2	1 4	0.00639702	0.0364058	1	-0.115844	0.128638
LEC	1 2	1 5	0.00816569	0.0324439	1	-0.100773	0.117104
LEC	1 2	2 1	0.015975	0.0352454	0.999983	-0.10237	0.13432
LEC	1 2	2 2	0.00333404	0.0389465	1	-0.127438	0.134106
LEC	1 2	2 3	-0.00274916	0.0406267	1	-0.139163	0.133665
LEC	1 2	2 4	-0.0121658	0.0438741	1	-0.159484	0.135152
LEC	1 2	2 5	-0.0208143	0.0420101	0.999963	-0.161873	0.120245
LEC	1 3	1 1	0.00385764	0.0413421	1	-0.134959	0.142674
LEC	1 3	1 2	0.00307325	0.0312115	1	-0.101727	0.107873
LEC	1 3	1 4	0.00947026	0.033746	1	-0.10384	0.122781
LEC	1 3	1 5	0.0112389	0.0297358	0.999996	-0.0886062	0.111084
LEC	1 3	2 1	0.0190483	0.0440408	0.999988	-0.128829	0.166926
LEC	1 3	2 2	0.00640728	0.0398158	1	-0.127284	0.140099
LEC	1 3	2 3	0.000324084	0.0323361	1	-0.108252	0.108901
LEC	1 3	2 4	-0.00909251	0.0368727	1	-0.132902	0.114717
LEC	1 3	2 5	-0.017741	0.0423223	0.999991	-0.159848	0.124366
LEC	1 4	1 1	-0.00561262	0.0410113	1	-0.143318	0.132093
LEC	1 4	1 2	-0.00639702	0.0364058	1	-0.128638	0.115844
LEC	1 4	1 3	-0.00947026	0.033746	1	-0.122781	0.10384
LEC	1 4	1 5	0.00176867	0.0259052	1	-0.0852144	0.0887517
LEC	1 4	2 1	0.00957803	0.0350734	1	-0.108189	0.127345
LEC	1 4	2 2	-0.00306298	0.0365701	1	-0.125856	0.11973
LEC	1 4	2 3	-0.00914618	0.0343493	1	-0.124482	0.10619
LEC	1 4	2 4	-0.0185628	0.0285571	0.999646	-0.11445	0.0773245
LEC	1 4	2 5	-0.0272113	0.0248802	0.982441	-0.110753	0.05633
LEC	1 5	1 1	-0.00738129	0.0389011	1	-0.138001	0.123239
LEC	1 5	1 2	-0.00816569	0.0324439	1	-0.117104	0.100773
LEC	1 5	1 3	-0.0112389	0.0297358	0.999996	-0.111084	0.0886062
LEC	1 5	1 4	-0.00176867	0.0259052	1	-0.0887517	0.0852144
LEC	1 5	2 1	0.00780935	0.039433	1	-0.124597	0.140215
LEC	1 5	2 2	-0.00483166	0.0423854	1	-0.147151	0.137488
LEC	1 5	2 3	-0.0109149	0.0405862	1	-0.147193	0.125363
LEC	1 5	2 4	-0.0203314	0.0355361	0.999876	-0.139652	0.0989896
LEC	1 5	2 5	-0.02898	0.0371543	0.998496	-0.153735	0.0957746
LEC	2 1	1 1	-0.0151906	0.029701	0.999951	-0.114919	0.0845378
LEC	2 1	1 2	-0.015975	0.0352454	0.999983	-0.13432	0.10237
LEC	2 1	1 3	-0.0190483	0.0440408	0.999988	-0.166926	0.128829
LEC	2 1	1 4	-0.00957803	0.0350734	1	-0.127345	0.108189
LEC	2 1	1 5	-0.00780935	0.039433	1	-0.140215	0.124597
LEC	2 1	2 2	-0.012641	0.0311044	0.999993	-0.117082	0.0917995
LEC	2 1	2 3	-0.0187242	0.0359839	0.999944	-0.139549	0.1021
LEC	2 1	2 4	-0.0281408	0.0343818	0.997822	-0.143586	0.0873044
LEC	2 1	2 5	-0.0367893	0.0341578	0.984164	-0.151482	0.0779037
LEC	2 2	1 1	-0.00254964	0.042098	1	-0.143904	0.138805
LEC	2 2	1 2	-0.00333404	0.0389465	1	-0.134106	0.127438
LEC	2 2	1 3	-0.00640728	0.0398158	1	-0.140099	0.127284
LEC	2 2	1 4	0.00306298	0.0365701	1	-0.11973	0.125856
LEC	2 2	1 5	0.00483166	0.0423854	1	-0.137488	0.147151
LEC	2 2	2 1	0.012641	0.0311044	0.999993	-0.0917995	0.117082
LEC	2 2	2 3	-0.0060832	0.0262914	1	-0.094363	0.0821966
LEC	2 2	2 4	-0.0154998	0.0315128	0.999965	-0.121312	0.0903121
LEC	2 2	2 5	-0.0241483	0.0336057	0.999209	-0.136988	0.0886911
LEC	2 3	1 1	0.00353356	0.0438629	1	-0.143747	0.150814
LEC	2 3	1 2	0.00274916	0.0406267	1	-0.133665	0.139163
LEC	2 3	1 3	-0.000324084	0.0323361	1	-0.108901	0.108252
LEC	2 3	1 4	0.00914618	0.0343493	1	-0.10619	0.124482
LEC	2 3	1 5	0.0109149	0.0405862	1	-0.125363	0.147193
LEC	2 3	2 1	0.0187242	0.0359839	0.999944	-0.1021	0.139549
LEC	2 3	2 2	0.0060832	0.0262914	1	-0.0821966	0.094363
LEC	2 3	2 4	-0.00941659	0.0261317	0.999998	-0.0971602	0.078327
LEC	2 3	2 5	-0.0180651	0.0340043	0.999933	-0.132243	0.0961127
LEC	2 4	1 1	0.0129502	0.0433655	1	-0.13266	0.158561
LEC	2 4	1 2	0.0121658	0.0438741	1	-0.135152	0.159484
LEC	2 4	1 3	0.00909251	0.0368727	1	-0.114717	0.132902
LEC	2 4	1 4	0.0185628	0.0285571	0.999646	-0.0773245	0.11445
LEC	2 4	1 5	0.0203314	0.0355361	0.999876	-0.0989896	0.139652
LEC	2 4	2 1	0.0281408	0.0343818	0.997822	-0.0873044	0.143586
LEC	2 4	2 2	0.0154998	0.0315128	0.999965	-0.0903121	0.121312
LEC	2 4	2 3	0.00941659	0.0261317	0.999998	-0.078327	0.0971602
LEC	2 4	2 5	-0.00864851	0.0331356	1	-0.119909	0.102612
LEC	2 5	1 1	0.0215987	0.0479243	0.999983	-0.139319	0.182516
LEC	2 5	1 2	0.0208143	0.0420101	0.999963	-0.120245	0.161873
LEC	2 5	1 3	0.017741	0.0423223	0.999991	-0.124366	0.159848
LEC	2 5	1 4	0.0272113	0.0248802	0.982441	-0.05633	0.110753
LEC	2 5	1 5	0.02898	0.0371543	0.998496	-0.0957746	0.153735
LEC	2 5	2 1	0.0367893	0.0341578	0.984164	-0.0779037	0.151482
LEC	2 5	2 2	0.0241483	0.0336057	0.999209	-0.0886911	0.136988
LEC	2 5	2 3	0.0180651	0.0340043	0.999933	-0.0961127	0.132243
LEC	2 5	2 4	0.00864851	0.0331356	1	-0.102612	0.119909
MEC	1 1	1 2	-0.00308842	0.0238527	1	-0.0831798	0.077003
MEC	1 1	1 3	0.0407965	0.0369775	0.981387	-0.0833646	0.164958
MEC	1 1	1 4	0.0200096	0.0366816	0.999917	-0.103158	0.143177
MEC	1 1	1 5	-0.00503109	0.0347942	1	-0.121861	0.111799
MEC	1 1	2 1	0.0311899	0.0265654	0.972045	-0.05801	0.12039
MEC	1 1	2 2	-0.0162039	0.0376536	0.999989	-0.142635	0.110227
MEC	1 1	2 3	-0.0100213	0.0392322	1	-0.141753	0.12171
MEC	1 1	2 4	-0.0150033	0.0387873	0.999996	-0.145241	0.115235
MEC	1 1	2 5	-0.0133315	0.0428648	0.999999	-0.15726	0.130597
MEC	1 2	1 1	0.00308842	0.0238527	1	-0.077003	0.0831798
MEC	1 2	1 3	0.0438849	0.0279164	0.852986	-0.0498512	0.137621
MEC	1 2	1 4	0.023098	0.0325623	0.999286	-0.086238	0.132434
MEC	1 2	1 5	-0.00194267	0.0290187	1	-0.0993801	0.0954948
MEC	1 2	2 1	0.0342783	0.0315244	0.983113	-0.0715728	0.140129
MEC	1 2	2 2	-0.0131155	0.0348348	0.999996	-0.130082	0.103851
MEC	1 2	2 3	-0.00693291	0.0363376	1	-0.128945	0.115079
MEC	1 2	2 4	-0.0119149	0.0392422	0.999999	-0.14368	0.11985
MEC	1 2	2 5	-0.0102431	0.037575	1	-0.13641	0.115924
MEC	1 3	1 1	-0.0407965	0.0369775	0.981387	-0.164958	0.0833646
MEC	1 3	1 2	-0.0438849	0.0279164	0.852986	-0.137621	0.0498512
MEC	1 3	1 4	-0.0207869	0.0301833	0.999436	-0.122135	0.080561
MEC	1 3	1 5	-0.0458276	0.0265965	0.775801	-0.135132	0.0434766
MEC	1 3	2 1	-0.00960665	0.0393913	1	-0.141873	0.122659
MEC	1 3	2 2	-0.0570004	0.0356123	0.839628	-0.176578	0.0625767
MEC	1 3	2 3	-0.0508178	0.0289223	0.756424	-0.147932	0.0462959
MEC	1 3	2 4	-0.0557998	0.03298	0.792967	-0.166538	0.0549386
MEC	1 3	2 5	-0.054128	0.0378542	0.909856	-0.181233	0.0729767
MEC	1 4	1 1	-0.0200096	0.0366816	0.999917	-0.143177	0.103158
MEC	1 4	1 2	-0.023098	0.0325623	0.999286	-0.132434	0.086238
MEC	1 4	1 3	0.0207869	0.0301833	0.999436	-0.080561	0.122135
MEC	1 4	1 5	-0.0250407	0.0231703	0.983795	-0.102841	0.0527593
MEC	1 4	2 1	0.0111803	0.0313706	0.999998	-0.0941541	0.116515
MEC	1 4	2 2	-0.0362135	0.0327093	0.980949	-0.146043	0.073616
MEC	1 4	2 3	-0.0300309	0.030723	0.991923	-0.133191	0.073129
MEC	1 4	2 4	-0.0350129	0.0255422	0.928682	-0.120777	0.0507513
MEC	1 4	2 5	-0.0333411	0.0222535	0.884544	-0.108063	0.0413806
MEC	1 5	1 1	0.00503109	0.0347942	1	-0.111799	0.121861
MEC	1 5	1 2	0.00194267	0.0290187	1	-0.0954948	0.0993801
MEC	1 5	1 3	0.0458276	0.0265965	0.775801	-0.0434766	0.135132
MEC	1 5	1 4	0.0250407	0.0231703	0.983795	-0.0527593	0.102841
MEC	1 5	2 1	0.0362209	0.0352699	0.988573	-0.0822065	0.154648
MEC	1 5	2 2	-0.0111728	0.0379107	1	-0.138467	0.116121
MEC	1 5	2 3	-0.00499024	0.0363014	1	-0.126881	0.116901
MEC	1 5	2 4	-0.0099722	0.0317844	0.999999	-0.116696	0.0967518
MEC	1 5	2 5	-0.00830044	0.0332318	1	-0.119884	0.103283
MEC	2 1	1 1	-0.0311899	0.0265654	0.972045	-0.12039	0.05801
MEC	2 1	1 2	-0.0342783	0.0315244	0.983113	-0.140129	0.0715728
MEC	2 1	1 3	0.00960665	0.0393913	1	-0.122659	0.141873
MEC	2 1	1 4	-0.0111803	0.0313706	0.999998	-0.116515	0.0941541
MEC	2 1	1 5	-0.0362209	0.0352699	0.988573	-0.154648	0.0822065
MEC	2 1	2 2	-0.0473938	0.0278206	0.786631	-0.140808	0.0460207
MEC	2 1	2 3	-0.0412112	0.0321849	0.952093	-0.14928	0.0668576
MEC	2 1	2 4	-0.0461931	0.030752	0.882993	-0.14945	0.0570642
MEC	2 1	2 5	-0.0445214	0.0305516	0.900186	-0.147106	0.0580632
MEC	2 2	1 1	0.0162039	0.0376536	0.999989	-0.110227	0.142635
MEC	2 2	1 2	0.0131155	0.0348348	0.999996	-0.103851	0.130082
MEC	2 2	1 3	0.0570004	0.0356123	0.839628	-0.0625767	0.176578
MEC	2 2	1 4	0.0362135	0.0327093	0.980949	-0.073616	0.146043
MEC	2 2	1 5	0.0111728	0.0379107	1	-0.116121	0.138467
MEC	2 2	2 1	0.0473938	0.0278206	0.786631	-0.0460207	0.140808
MEC	2 2	2 3	0.0061826	0.0235158	1	-0.0727773	0.0851425
MEC	2 2	2 4	0.00120063	0.0281859	1	-0.0934404	0.0958417
MEC	2 2	2 5	0.0028724	0.0300579	1	-0.0980542	0.103799
MEC	2 3	1 1	0.0100213	0.0392322	1	-0.12171	0.141753
MEC	2 3	1 2	0.00693291	0.0363376	1	-0.115079	0.128945
MEC	2 3	1 3	0.0508178	0.0289223	0.756424	-0.0462959	0.147932
MEC	2 3	1 4	0.0300309	0.030723	0.991923	-0.073129	0.133191
MEC	2 3	1 5	0.00499024	0.0363014	1	-0.116901	0.126881
MEC	2 3	2 1	0.0412112	0.0321849	0.952093	-0.0668576	0.14928
MEC	2 3	2 2	-0.0061826	0.0235158	1	-0.0851425	0.0727773
MEC	2 3	2 4	-0.00498196	0.0233729	1	-0.0834623	0.0734983
MEC	2 3	2 5	-0.0033102	0.0304144	1	-0.105434	0.0988136
MEC	2 4	1 1	0.0150033	0.0387873	0.999996	-0.115235	0.145241
MEC	2 4	1 2	0.0119149	0.0392422	0.999999	-0.11985	0.14368
MEC	2 4	1 3	0.0557998	0.03298	0.792967	-0.0549386	0.166538
MEC	2 4	1 4	0.0350129	0.0255422	0.928682	-0.0507513	0.120777
MEC	2 4	1 5	0.0099722	0.0317844	0.999999	-0.0967518	0.116696
MEC	2 4	2 1	0.0461931	0.030752	0.882993	-0.0570642	0.14945
MEC	2 4	2 2	-0.00120063	0.0281859	1	-0.0958417	0.0934404
MEC	2 4	2 3	0.00498196	0.0233729	1	-0.0734983	0.0834623
MEC	2 4	2 5	0.00167176	0.0296374	1	-0.0978431	0.101187
MEC	2 5	1 1	0.0133315	0.0428648	0.999999	-0.130597	0.15726
MEC	2 5	1 2	0.0102431	0.037575	1	-0.115924	0.13641
MEC	2 5	1 3	0.054128	0.0378542	0.909856	-0.0729767	0.181233
MEC	2 5	1 4	0.0333411	0.0222535	0.884544	-0.0413806	0.108063
MEC	2 5	1 5	0.00830044	0.0332318	1	-0.103283	0.119884
MEC	2 5	2 1	0.0445214	0.0305516	0.900186	-0.0580632	0.147106
MEC	2 5	2 2	-0.0028724	0.0300579	1	-0.103799	0.0980542
MEC	2 5	2 3	0.0033102	0.0304144	1	-0.0988136	0.105434
MEC	2 5	2 4	-0.00167176	0.0296374	1	-0.101187	0.0978431
PoHoDays1
SumSq	DF	MeanSq	F	pValue	pValueGG	pValueHF	pValueLB
0.00105037	4	0.000262593	0.164225	0.955374	0.877353	0.918195	0.693066
0.0703554	44	0.00159899	1	0.5	0.5	0.5	0.5
PoHoDays2
SumSq	DF	MeanSq	F	pValue	pValueGG	pValueHF	pValueLB
0.00961429	4	0.00240357	1.58739	0.194492	0.22245	0.211905	0.233774
0.0666233	44	0.00151417	1	0.5	0.5	0.5	0.5
PoHoDays3
SumSq	DF	MeanSq	F	pValue	pValueGG	pValueHF	pValueLB
0.0231662	4	0.00579155	0.798408	0.531317	0.512388	0.531317	0.386672
0.406217	56	0.00725387	1	0.5	0.5	0.5	0.5
PoHoDays4
SumSq	DF	MeanSq	F	pValue	pValueGG	pValueHF	pValueLB
0.0244409	4	0.00611023	0.848422	0.500601	0.469701	0.491357	0.3726
0.403306	56	0.00720188	1	0.5	0.5	0.5	0.5
PoHoDays5
SumSq	DF	MeanSq	F	pValue	pValueGG	pValueHF	pValueLB
0.0740581	4	0.0185145	1.64017	0.178164	0.211081	0.203476	0.22268
0.586985	52	0.0112882	1	0.5	0.5	0.5	0.5
PoHoDays6
SumSq	DF	MeanSq	F	pValue	pValueGG	pValueHF	pValueLB
0.190227	4	0.0475568	5.20534	0.0013286	0.00404167	0.00133027	0.0400062
0.475081	52	0.00913617	1	0.5	0.5	0.5	0.5

## Sheet: Fig2e
rANOVA1
Row	SumSq	DF	MeanSq	F	pValue	pValueGG	pValueHF	pValueLB
(Intercept)	552.941	1	552.941	999.694	6.72125e-29	6.72125e-29	6.72125e-29	6.72125e-29
Group	133.246	2	66.6229	120.451	3.56692e-17	3.56692e-17	3.56692e-17	3.56692e-17
Error	21.0182	38	0.553111	1	0.5	0.5	0.5	0.5
(Intercept):Context	0.0227457	1	0.0227457	0.158676	0.692608	0.692608	0.692608	0.692608
Group:Context	1.28125	2	0.640626	4.46907	0.0180674	0.0180674	0.0180674	0.0180674
Error(Context)	5.44717	38	0.143346	1	0.5	0.5	0.5	0.5
(Intercept):Days	0.603861	4	0.150965	3.12805	0.0166074	0.0314237	0.0274054	0.0849827
Group:Days	0.470246	8	0.0587807	1.21796	0.292071	0.303877	0.301497	0.307121
Error(Days)	7.33578	152	0.0482617	1	0.5	0.5	0.5	0.5
(Intercept):Context:Days	0.460496	4	0.115124	3.64611	0.00724062	0.0121883	0.00951697	0.0637719
Group:Context:Days	0.391545	8	0.0489431	1.55008	0.144498	0.161398	0.153124	0.225352
Error(Context:Days)	4.79933	152	0.0315745	1	0.5	0.5	0.5	0.5
rANOVA2
Row	SumSq	DF	MeanSq	F	pValue	pValueGG	pValueHF	pValueLB
(Intercept)	552.941	1	552.941	999.694	6.72125e-29	6.72125e-29	6.72125e-29	6.72125e-29
Group	133.246	2	66.6229	120.451	3.56692e-17	3.56692e-17	3.56692e-17	3.56692e-17
Error	21.0182	38	0.553111	1	0.5	0.5	0.5	0.5
(Intercept):Context_Days	1.0871	9	0.120789	2.34952	0.0139237	0.0446916	0.0356787	0.133606
Group:Context_Days	2.14304	18	0.119058	2.31584	0.00193521	0.0148614	0.0100284	0.112453
Error(Context_Days)	17.5823	342	0.0514101	1	0.5	0.5	0.5	0.5
MainEff1
Group_1	Group_2	Difference	StdErr	pValue	Lower	Upper
DG	LEC	1.41247	0.0925205	9.56475e-10	1.18683	1.63812
DG	MEC	0.865331	0.0873968	9.69886e-10	0.652185	1.07848
LEC	DG	-1.41247	0.0925205	9.56475e-10	-1.63812	-1.18683
LEC	MEC	-0.547143	0.091086	1.64868e-06	-0.769286	-0.325
MEC	DG	-0.865331	0.0873968	9.69886e-10	-1.07848	-0.652185
MEC	LEC	0.547143	0.091086	1.64868e-06	0.325	0.769286
MainEff2
Days_1	Days_2	Difference	StdErr	pValue	Lower	Upper
1	2	-0.0180514	0.0320254	0.979508	-0.109742	0.0736392
1	3	0.0110301	0.0425813	0.998963	-0.110883	0.132943
1	4	-0.0826519	0.0364309	0.177458	-0.186956	0.0216519
1	5	-0.0743787	0.0441496	0.455157	-0.200782	0.0520242
2	1	0.0180514	0.0320254	0.979508	-0.0736392	0.109742
2	3	0.0290815	0.0323365	0.895349	-0.0635	0.121663
2	4	-0.0646006	0.0335691	0.322324	-0.160711	0.0315099
2	5	-0.0563273	0.0377103	0.572772	-0.164294	0.0516396
3	1	-0.0110301	0.0425813	0.998963	-0.132943	0.110883
3	2	-0.0290815	0.0323365	0.895349	-0.121663	0.0635
3	4	-0.0936821	0.0263046	0.00845728	-0.168994	-0.0183704
3	5	-0.0854088	0.0282034	0.0336401	-0.166157	-0.00466071
4	1	0.0826519	0.0364309	0.177458	-0.0216519	0.186956
4	2	0.0646006	0.0335691	0.322324	-0.0315099	0.160711
4	3	0.0936821	0.0263046	0.00845728	0.0183704	0.168994
4	5	0.00827326	0.0260144	0.997684	-0.0662075	0.082754
5	1	0.0743787	0.0441496	0.455157	-0.0520242	0.200782
5	2	0.0563273	0.0377103	0.572772	-0.0516396	0.164294
5	3	0.0854088	0.0282034	0.0336401	0.00466071	0.166157
5	4	-0.00827326	0.0260144	0.997684	-0.082754	0.0662075
MainEff3
Context_1	Context_2	Difference	StdErr	pValue	Lower	Upper
1	2	0.0149615	0.0375594	0.692608	-0.0610736	0.0909966
2	1	-0.0149615	0.0375594	0.692608	-0.0909966	0.0610736
MainEff4
Context_Days_1	Context_Days_2	Difference	StdErr	pValue	Lower	Upper
1 1	1 2	-0.00253076	0.0354776	1	-0.121655	0.116594
1 1	1 3	0.0712902	0.0513495	0.92339	-0.101128	0.243709
1 1	1 4	-0.00895182	0.0476821	1	-0.169056	0.151152
1 1	1 5	0.0123257	0.0511832	1	-0.159535	0.184186
1 1	2 1	0.109436	0.0376382	0.138748	-0.016944	0.235815
1 1	2 2	0.0758636	0.0529858	0.909217	-0.102049	0.253776
1 1	2 3	0.0602056	0.0568707	0.985914	-0.130752	0.251163
1 1	2 4	-0.0469165	0.0508539	0.994675	-0.217671	0.123838
1 1	2 5	-0.0516475	0.061213	0.997257	-0.257185	0.15389
1 2	1 1	0.00253076	0.0354776	1	-0.116594	0.121655
1 2	1 3	0.0738209	0.0416164	0.746615	-0.0659163	0.213558
1 2	1 4	-0.00642105	0.0454878	1	-0.159158	0.146316
1 2	1 5	0.0148564	0.0487163	0.999999	-0.14872	0.178433
1 2	2 1	0.111966	0.0451253	0.310282	-0.039553	0.263486
1 2	2 2	0.0783944	0.0489622	0.83937	-0.0860083	0.242797
1 2	2 3	0.0627364	0.0587505	0.985059	-0.134533	0.260006
1 2	2 4	-0.0443857	0.0528391	0.997347	-0.221806	0.133034
1 2	2 5	-0.0491167	0.0587406	0.997438	-0.246353	0.148119
1 3	1 1	-0.0712902	0.0513495	0.92339	-0.243709	0.101128
1 3	1 2	-0.0738209	0.0416164	0.746615	-0.213558	0.0659163
1 3	1 4	-0.080242	0.0357581	0.446427	-0.200308	0.0398245
1 3	1 5	-0.0589645	0.0352911	0.804265	-0.177463	0.0595341
1 3	2 1	0.0381454	0.0558621	0.999473	-0.149425	0.225716
1 3	2 2	0.00457341	0.051801	1	-0.169361	0.178508
1 3	2 3	-0.0110846	0.0544845	1	-0.19403	0.171861
1 3	2 4	-0.118207	0.0501804	0.37928	-0.2867	0.0502861
1 3	2 5	-0.122938	0.0562822	0.484092	-0.311919	0.0660434
1 4	1 1	0.00895182	0.0476821	1	-0.151152	0.169056
1 4	1 2	0.00642105	0.0454878	1	-0.146316	0.159158
1 4	1 3	0.080242	0.0357581	0.446427	-0.0398245	0.200308
1 4	1 5	0.0212775	0.0290865	0.999089	-0.0763876	0.118943
1 4	2 1	0.118387	0.0521638	0.43067	-0.0567652	0.29354
1 4	2 2	0.0848154	0.0610872	0.92336	-0.1203	0.289931
1 4	2 3	0.0691574	0.0637681	0.983408	-0.14496	0.283274
1 4	2 4	-0.0379647	0.0565694	0.999542	-0.22791	0.151981
1 4	2 5	-0.0426957	0.0590711	0.999172	-0.241041	0.15565
1 5	1 1	-0.0123257	0.0511832	1	-0.184186	0.159535
1 5	1 2	-0.0148564	0.0487163	0.999999	-0.178433	0.14872
1 5	1 3	0.0589645	0.0352911	0.804265	-0.0595341	0.177463
1 5	1 4	-0.0212775	0.0290865	0.999089	-0.118943	0.0763876
1 5	2 1	0.0971099	0.050814	0.661895	-0.0735107	0.26773
1 5	2 2	0.0635379	0.0583096	0.982871	-0.132251	0.259327
1 5	2 3	0.0478799	0.052162	0.994868	-0.127267	0.223027
1 5	2 4	-0.0592422	0.0545681	0.98329	-0.242468	0.123983
1 5	2 5	-0.0639732	0.0573204	0.979906	-0.256441	0.128494
2 1	1 1	-0.109436	0.0376382	0.138748	-0.235815	0.016944
2 1	1 2	-0.111966	0.0451253	0.310282	-0.263486	0.039553
2 1	1 3	-0.0381454	0.0558621	0.999473	-0.225716	0.149425
2 1	1 4	-0.118387	0.0521638	0.43067	-0.29354	0.0567652
2 1	1 5	-0.0971099	0.050814	0.661895	-0.26773	0.0735107
2 1	2 2	-0.033572	0.0425908	0.998369	-0.176581	0.109437
2 1	2 3	-0.0492299	0.0514418	0.993057	-0.221958	0.123498
2 1	2 4	-0.156352	0.0484233	0.0679974	-0.318945	0.0062409
2 1	2 5	-0.161083	0.0595835	0.208557	-0.361149	0.0389831
2 2	1 1	-0.0758636	0.0529858	0.909217	-0.253776	0.102049
2 2	1 2	-0.0783944	0.0489622	0.83937	-0.242797	0.0860083
2 2	1 3	-0.00457341	0.051801	1	-0.178508	0.169361
2 2	1 4	-0.0848154	0.0610872	0.92336	-0.289931	0.1203
2 2	1 5	-0.0635379	0.0583096	0.982871	-0.259327	0.132251
2 2	2 1	0.033572	0.0425908	0.998369	-0.109437	0.176581
2 2	2 3	-0.015658	0.0410071	0.999996	-0.153349	0.122033
2 2	2 4	-0.12278	0.0388867	0.0802393	-0.253352	0.00779162
2 2	2 5	-0.127511	0.0463407	0.190115	-0.283111	0.0280892
2 3	1 1	-0.0602056	0.0568707	0.985914	-0.251163	0.130752
2 3	1 2	-0.0627364	0.0587505	0.985059	-0.260006	0.134533
2 3	1 3	0.0110846	0.0544845	1	-0.171861	0.19403
2 3	1 4	-0.0691574	0.0637681	0.983408	-0.283274	0.14496
2 3	1 5	-0.0478799	0.052162	0.994868	-0.223027	0.127267
2 3	2 1	0.0492299	0.0514418	0.993057	-0.123498	0.221958
2 3	2 2	0.015658	0.0410071	0.999996	-0.122033	0.153349
2 3	2 4	-0.107122	0.0327613	0.0617498	-0.217126	0.00288195
2 3	2 5	-0.111853	0.0479782	0.393481	-0.272951	0.0492453
2 4	1 1	0.0469165	0.0508539	0.994675	-0.123838	0.217671
2 4	1 2	0.0443857	0.0528391	0.997347	-0.133034	0.221806
2 4	1 3	0.118207	0.0501804	0.37928	-0.0502861	0.2867
2 4	1 4	0.0379647	0.0565694	0.999542	-0.151981	0.22791
2 4	1 5	0.0592422	0.0545681	0.98329	-0.123983	0.242468
2 4	2 1	0.156352	0.0484233	0.0679974	-0.0062409	0.318945
2 4	2 2	0.12278	0.0388867	0.0802393	-0.00779162	0.253352
2 4	2 3	0.107122	0.0327613	0.0617498	-0.00288195	0.217126
2 4	2 5	-0.00473098	0.0433546	1	-0.150305	0.140843
2 5	1 1	0.0516475	0.061213	0.997257	-0.15389	0.257185
2 5	1 2	0.0491167	0.0587406	0.997438	-0.148119	0.246353
2 5	1 3	0.122938	0.0562822	0.484092	-0.0660434	0.311919
2 5	1 4	0.0426957	0.0590711	0.999172	-0.15565	0.241041
2 5	1 5	0.0639732	0.0573204	0.979906	-0.128494	0.256441
2 5	2 1	0.161083	0.0595835	0.208557	-0.0389831	0.361149
2 5	2 2	0.127511	0.0463407	0.190115	-0.0280892	0.283111
2 5	2 3	0.111853	0.0479782	0.393481	-0.0492453	0.272951
2 5	2 4	0.00473098	0.0433546	1	-0.140843	0.150305
2ways1
Group	Context_1	Context_2	Difference	StdErr	pValue	Lower	Upper
DG	1	2	0.169992	0.063997	0.0114861	0.0404371	0.299547
DG	2	1	-0.169992	0.063997	0.0114861	-0.299547	-0.0404371
LEC	1	2	-0.0469685	0.0691246	0.500955	-0.186904	0.092967
LEC	2	1	0.0469685	0.0691246	0.500955	-0.092967	0.186904
MEC	1	2	-0.0781392	0.061827	0.213987	-0.203301	0.0470229
MEC	2	1	0.0781392	0.061827	0.213987	-0.0470229	0.203301
2ways2
Context	Group_1	Group_2	Difference	StdErr	pValue	Lower	Upper
1	DG	LEC	1.52095	0.0958248	9.56475e-10	1.28725	1.75465
1	DG	MEC	0.989397	0.0905181	9.57286e-10	0.768639	1.21015
1	LEC	DG	-1.52095	0.0958248	9.56475e-10	-1.75465	-1.28725
1	LEC	MEC	-0.531558	0.094339	5.32711e-06	-0.761635	-0.301482
1	MEC	DG	-0.989397	0.0905181	9.57286e-10	-1.21015	-0.768639
1	MEC	LEC	0.531558	0.094339	5.32711e-06	0.301482	0.761635
2	DG	LEC	1.30399	0.111241	9.56578e-10	1.0327	1.57529
2	DG	MEC	0.741265	0.105081	6.27144e-08	0.484991	0.997539
2	LEC	DG	-1.30399	0.111241	9.56578e-10	-1.57529	-1.0327
2	LEC	MEC	-0.562729	0.109516	2.52639e-05	-0.82982	-0.295637
2	MEC	DG	-0.741265	0.105081	6.27144e-08	-0.997539	-0.484991
2	MEC	LEC	0.562729	0.109516	2.52639e-05	0.295637	0.82982
2ways3
Days	Context_1	Context_2	Difference	StdErr	pValue	Lower	Upper
1	1	2	0.109436	0.0376382	0.00605063	0.033241	0.18563
1	2	1	-0.109436	0.0376382	0.00605063	-0.18563	-0.033241
2	1	2	0.0783944	0.0489622	0.117632	-0.0207245	0.177513
2	2	1	-0.0783944	0.0489622	0.117632	-0.177513	0.0207245
3	1	2	-0.0110846	0.0544845	0.839873	-0.121383	0.0992136
3	2	1	0.0110846	0.0544845	0.839873	-0.0992136	0.121383
4	1	2	-0.0379647	0.0565694	0.506205	-0.152483	0.076554
4	2	1	0.0379647	0.0565694	0.506205	-0.076554	0.152483
5	1	2	-0.0639732	0.0573204	0.271403	-0.180012	0.052066
5	2	1	0.0639732	0.0573204	0.271403	-0.052066	0.180012
2ways4
Context	Days_1	Days_2	Difference	StdErr	pValue	Lower	Upper
1	1	2	-0.00253076	0.0354776	0.999994	-0.104105	0.0990437
1	1	3	0.0712902	0.0513495	0.63867	-0.0757265	0.218307
1	1	4	-0.00895182	0.0476821	0.999709	-0.145469	0.127565
1	1	5	0.0123257	0.0511832	0.999222	-0.134215	0.158866
1	2	1	0.00253076	0.0354776	0.999994	-0.0990437	0.104105
1	2	3	0.0738209	0.0416164	0.403217	-0.0453293	0.192971
1	2	4	-0.00642105	0.0454878	0.999906	-0.136656	0.123813
1	2	5	0.0148564	0.0487163	0.998033	-0.124621	0.154334
1	3	1	-0.0712902	0.0513495	0.63867	-0.218307	0.0757265
1	3	2	-0.0738209	0.0416164	0.403217	-0.192971	0.0453293
1	3	4	-0.080242	0.0357581	0.185905	-0.18262	0.0221355
1	3	5	-0.0589645	0.0352911	0.463472	-0.160005	0.0420761
1	4	1	0.00895182	0.0476821	0.999709	-0.127565	0.145469
1	4	2	0.00642105	0.0454878	0.999906	-0.123813	0.136656
1	4	3	0.080242	0.0357581	0.185905	-0.0221355	0.18262
1	4	5	0.0212775	0.0290865	0.947767	-0.061999	0.104554
1	5	1	-0.0123257	0.0511832	0.999222	-0.158866	0.134215
1	5	2	-0.0148564	0.0487163	0.998033	-0.154334	0.124621
1	5	3	0.0589645	0.0352911	0.463472	-0.0420761	0.160005
1	5	4	-0.0212775	0.0290865	0.947767	-0.104554	0.061999
2	1	2	-0.033572	0.0425908	0.932463	-0.155512	0.0883681
2	1	3	-0.0492299	0.0514418	0.872393	-0.196511	0.098051
2	1	4	-0.156352	0.0484233	0.0203544	-0.294991	-0.0177133
2	1	5	-0.161083	0.0595835	0.0720912	-0.331674	0.00950808
2	2	1	0.033572	0.0425908	0.932463	-0.0883681	0.155512
2	2	3	-0.015658	0.0410071	0.995295	-0.133064	0.101748
2	2	4	-0.12278	0.0388867	0.0244085	-0.234115	-0.011445
2	2	5	-0.127511	0.0463407	0.0646788	-0.260187	0.00516522
2	3	1	0.0492299	0.0514418	0.872393	-0.098051	0.196511
2	3	2	0.015658	0.0410071	0.995295	-0.101748	0.133064
2	3	4	-0.107122	0.0327613	0.0183226	-0.20092	-0.0133245
2	3	5	-0.111853	0.0479782	0.157355	-0.249217	0.0255113
2	4	1	0.156352	0.0484233	0.0203544	0.0177133	0.294991
2	4	2	0.12278	0.0388867	0.0244085	0.011445	0.234115
2	4	3	0.107122	0.0327613	0.0183226	0.0133245	0.20092
2	4	5	-0.00473098	0.0433546	0.999966	-0.128858	0.119396
2	5	1	0.161083	0.0595835	0.0720912	-0.00950808	0.331674
2	5	2	0.127511	0.0463407	0.0646788	-0.00516522	0.260187
2	5	3	0.111853	0.0479782	0.157355	-0.0255113	0.249217
2	5	4	0.00473098	0.0433546	0.999966	-0.119396	0.128858
2ways5
Days	Group_1	Group_2	Difference	StdErr	pValue	Lower	Upper
1	DG	LEC	1.32574	0.101102	9.56479e-10	1.07917	1.57231
1	DG	MEC	0.785889	0.0955034	2.66105e-09	0.552973	1.01881
1	LEC	DG	-1.32574	0.101102	9.56479e-10	-1.57231	-1.07917
1	LEC	MEC	-0.539854	0.0995349	1.03348e-05	-0.782602	-0.297105
1	MEC	DG	-0.785889	0.0955034	2.66105e-09	-1.01881	-0.552973
1	MEC	LEC	0.539854	0.0995349	1.03348e-05	0.297105	0.782602
2	DG	LEC	1.40439	0.109884	9.56483e-10	1.1364	1.67237
2	DG	MEC	0.845076	0.103799	3.17282e-09	0.591928	1.09822
2	LEC	DG	-1.40439	0.109884	9.56483e-10	-1.67237	-1.1364
2	LEC	MEC	-0.55931	0.108181	2.28727e-05	-0.823144	-0.295476
2	MEC	DG	-0.845076	0.103799	3.17282e-09	-1.09822	-0.591928
2	MEC	LEC	0.55931	0.108181	2.28727e-05	0.295476	0.823144
3	DG	LEC	1.33451	0.100567	9.56478e-10	1.08925	1.57978
3	DG	MEC	0.814264	0.0949975	1.57119e-09	0.582581	1.04595
3	LEC	DG	-1.33451	0.100567	9.56478e-10	-1.57978	-1.08925
3	LEC	MEC	-0.520248	0.0990076	1.75629e-05	-0.76171	-0.278785
3	MEC	DG	-0.814264	0.0949975	1.57119e-09	-1.04595	-0.582581
3	MEC	LEC	0.520248	0.0990076	1.75629e-05	0.278785	0.76171
4	DG	LEC	1.47688	0.112256	9.56478e-10	1.2031	1.75065
4	DG	MEC	0.936161	0.106039	1.24499e-09	0.67755	1.19477
4	LEC	DG	-1.47688	0.112256	9.56478e-10	-1.75065	-1.2031
4	LEC	MEC	-0.540715	0.110515	5.42309e-05	-0.810243	-0.271188
4	MEC	DG	-0.936161	0.106039	1.24499e-09	-1.19477	-0.67755
4	MEC	LEC	0.540715	0.110515	5.42309e-05	0.271188	0.810243
5	DG	LEC	1.52085	0.112814	9.56477e-10	1.24572	1.79599
5	DG	MEC	0.945265	0.106566	1.21183e-09	0.685368	1.20516
5	LEC	DG	-1.52085	0.112814	9.56477e-10	-1.79599	-1.24572
5	LEC	MEC	-0.57559	0.111065	2.20088e-05	-0.846458	-0.304722
5	MEC	DG	-0.945265	0.106566	1.21183e-09	-1.20516	-0.685368
5	MEC	LEC	0.57559	0.111065	2.20088e-05	0.304722	0.846458
2ways6
Group	Days_1	Days_2	Difference	StdErr	pValue	Lower	Upper
DG	1	2	-0.0639944	0.0545675	0.766564	-0.220225	0.0922358
DG	1	3	-0.00135086	0.0725537	1	-0.209077	0.206375
DG	1	4	-0.183121	0.0620741	0.0406725	-0.360842	-0.00539871
DG	1	5	-0.192541	0.0752258	0.0987556	-0.407917	0.0228349
DG	2	1	0.0639944	0.0545675	0.766564	-0.0922358	0.220225
DG	2	3	0.0626435	0.0550977	0.786041	-0.0951047	0.220392
DG	2	4	-0.119126	0.057198	0.248447	-0.282887	0.0446351
DG	2	5	-0.128547	0.0642541	0.285243	-0.31251	0.0554165
DG	3	1	0.00135086	0.0725537	1	-0.206375	0.209077
DG	3	2	-0.0626435	0.0550977	0.786041	-0.220392	0.0951047
DG	3	4	-0.18177	0.04482	0.00211017	-0.310092	-0.0534473
DG	3	5	-0.19119	0.0480554	0.0026343	-0.328776	-0.0536048
DG	4	1	0.183121	0.0620741	0.0406725	0.00539871	0.360842
DG	4	2	0.119126	0.057198	0.248447	-0.0446351	0.282887
DG	4	3	0.18177	0.04482	0.00211017	0.0534473	0.310092
DG	4	5	-0.00942062	0.0443255	0.999525	-0.136327	0.117486
DG	5	1	0.192541	0.0752258	0.0987556	-0.0228349	0.407917
DG	5	2	0.128547	0.0642541	0.285243	-0.0554165	0.31251
DG	5	3	0.19119	0.0480554	0.0026343	0.0536048	0.328776
DG	5	4	0.00942062	0.0443255	0.999525	-0.117486	0.136327
LEC	1	2	0.0146483	0.0589397	0.999119	-0.1541	0.183396
LEC	1	3	0.00741764	0.078367	0.999981	-0.216952	0.231787
LEC	1	4	-0.0319869	0.0670477	0.988998	-0.223948	0.159975
LEC	1	5	0.00257062	0.0812532	1	-0.230062	0.235203
LEC	2	1	-0.0146483	0.0589397	0.999119	-0.183396	0.1541
LEC	2	3	-0.0072307	0.0595124	0.999948	-0.177618	0.163157
LEC	2	4	-0.0466352	0.0617809	0.941769	-0.223518	0.130247
LEC	2	5	-0.0120777	0.0694023	0.999785	-0.210781	0.186625
LEC	3	1	-0.00741764	0.078367	0.999981	-0.231787	0.216952
LEC	3	2	0.0072307	0.0595124	0.999948	-0.163157	0.177618
LEC	3	4	-0.0394045	0.0484111	0.924717	-0.178009	0.0991995
LEC	3	5	-0.00484702	0.0519058	0.999982	-0.153456	0.143762
LEC	4	1	0.0319869	0.0670477	0.988998	-0.159975	0.223948
LEC	4	2	0.0466352	0.0617809	0.941769	-0.130247	0.223518
LEC	4	3	0.0394045	0.0484111	0.924717	-0.0991995	0.178009
LEC	4	5	0.0345575	0.047877	0.950149	-0.102517	0.171632
LEC	5	1	-0.00257062	0.0812532	1	-0.235203	0.230062
LEC	5	2	0.0120777	0.0694023	0.999785	-0.186625	0.210781
LEC	5	3	0.00484702	0.0519058	0.999982	-0.143762	0.153456
LEC	5	4	-0.0345575	0.047877	0.950149	-0.171632	0.102517
MEC	1	2	-0.00480804	0.0527172	0.999984	-0.155741	0.146125
MEC	1	3	0.0270236	0.0700935	0.995117	-0.173658	0.227706
MEC	1	4	-0.0328484	0.0599693	0.981563	-0.204544	0.138847
MEC	1	5	-0.0331655	0.072675	0.990699	-0.241239	0.174908
MEC	2	1	0.00480804	0.0527172	0.999984	-0.146125	0.155741
MEC	2	3	0.0318316	0.0532295	0.974548	-0.120568	0.184231
MEC	2	4	-0.0280404	0.0552585	0.986128	-0.186249	0.130168
MEC	2	5	-0.0283575	0.0620753	0.990662	-0.206083	0.149368
MEC	3	1	-0.0270236	0.0700935	0.995117	-0.227706	0.173658
MEC	3	2	-0.0318316	0.0532295	0.974548	-0.184231	0.120568
MEC	3	4	-0.059872	0.0433002	0.642155	-0.183843	0.0640992
MEC	3	5	-0.0601891	0.0464259	0.694929	-0.193109	0.0727311
MEC	4	1	0.0328484	0.0599693	0.981563	-0.138847	0.204544
MEC	4	2	0.0280404	0.0552585	0.986128	-0.130168	0.186249
MEC	4	3	0.059872	0.0433002	0.642155	-0.0640992	0.183843
MEC	4	5	-0.000317102	0.0428225	1	-0.122921	0.122286
MEC	5	1	0.0331655	0.072675	0.990699	-0.174908	0.241239
MEC	5	2	0.0283575	0.0620753	0.990662	-0.149368	0.206083
MEC	5	3	0.0601891	0.0464259	0.694929	-0.0727311	0.193109
MEC	5	4	0.000317102	0.0428225	1	-0.122286	0.122921
3ways1
Context_Days	Group_1	Group_2	Difference	StdErr	pValue	Lower	Upper
1 1	DG	LEC	1.56119	0.1085	9.56476e-10	1.29658	1.8258
1 1	DG	MEC	1.00244	0.102491	9.75264e-10	0.752481	1.2524
1 1	LEC	DG	-1.56119	0.1085	9.56476e-10	-1.8258	-1.29658
1 1	LEC	MEC	-0.558754	0.106817	1.89144e-05	-0.819263	-0.298245
1 1	MEC	DG	-1.00244	0.102491	9.75264e-10	-1.2524	-0.752481
1 1	MEC	LEC	0.558754	0.106817	1.89144e-05	0.298245	0.819263
1 2	DG	LEC	1.51288	0.126251	9.56528e-10	1.20497	1.82078
1 2	DG	MEC	0.994197	0.11926	2.19234e-09	0.703344	1.28505
1 2	LEC	DG	-1.51288	0.126251	9.56528e-10	-1.82078	-1.20497
1 2	LEC	MEC	-0.518681	0.124294	0.000484647	-0.821813	-0.21555
1 2	MEC	DG	-0.994197	0.11926	2.19234e-09	-1.28505	-0.703344
1 2	MEC	LEC	0.518681	0.124294	0.000484647	0.21555	0.821813
1 3	DG	LEC	1.45306	0.108761	9.56477e-10	1.18782	1.71831
1 3	DG	MEC	0.932386	0.102738	1.09702e-09	0.681827	1.18295
1 3	LEC	DG	-1.45306	0.108761	9.56477e-10	-1.71831	-1.18782
1 3	LEC	MEC	-0.520678	0.107074	5.94911e-05	-0.781814	-0.259542
1 3	MEC	DG	-0.932386	0.102738	1.09702e-09	-1.18295	-0.681827
1 3	MEC	LEC	0.520678	0.107074	5.94911e-05	0.259542	0.781814
1 4	DG	LEC	1.52507	0.125265	9.56508e-10	1.21957	1.83056
1 4	DG	MEC	1.00416	0.118328	1.74761e-09	0.715578	1.29274
1 4	LEC	DG	-1.52507	0.125265	9.56508e-10	-1.83056	-1.21957
1 4	LEC	MEC	-0.520907	0.123322	0.000416373	-0.821669	-0.220145
1 4	MEC	DG	-1.00416	0.118328	1.74761e-09	-1.29274	-0.715578
1 4	MEC	LEC	0.520907	0.123322	0.000416373	0.220145	0.821669
1 5	DG	LEC	1.55257	0.117237	9.56478e-10	1.26665	1.83849
1 5	DG	MEC	1.0138	0.110745	1.06831e-09	0.743715	1.28389
1 5	LEC	DG	-1.55257	0.117237	9.56478e-10	-1.83849	-1.26665
1 5	LEC	MEC	-0.538769	0.11542	0.000108441	-0.820258	-0.257281
1 5	MEC	DG	-1.0138	0.110745	1.06831e-09	-1.28389	-0.743715
1 5	MEC	LEC	0.538769	0.11542	0.000108441	0.257281	0.820258
2 1	DG	LEC	1.09029	0.114572	9.96146e-10	0.810871	1.36972
2 1	DG	MEC	0.56934	0.108227	1.72379e-05	0.305392	0.833287
2 1	LEC	DG	-1.09029	0.114572	9.96146e-10	-1.36972	-0.810871
2 1	LEC	MEC	-0.520954	0.112796	0.000126152	-0.796043	-0.245864
2 1	MEC	DG	-0.56934	0.108227	1.72379e-05	-0.833287	-0.305392
2 1	MEC	LEC	0.520954	0.112796	0.000126152	0.245864	0.796043
2 2	DG	LEC	1.29589	0.125498	9.60618e-10	0.989826	1.60196
2 2	DG	MEC	0.695954	0.118548	2.53234e-06	0.406837	0.985071
2 2	LEC	DG	-1.29589	0.125498	9.60618e-10	-1.60196	-0.989826
2 2	LEC	MEC	-0.599939	0.123552	6.0793e-05	-0.901261	-0.298618
2 2	MEC	DG	-0.695954	0.118548	2.53234e-06	-0.985071	-0.406837
2 2	MEC	LEC	0.599939	0.123552	6.0793e-05	0.298618	0.901261
2 3	DG	LEC	1.21596	0.133173	1.07626e-09	0.891172	1.54074
2 3	DG	MEC	0.696141	0.125798	7.31402e-06	0.389341	1.00294
2 3	LEC	DG	-1.21596	0.133173	1.07626e-09	-1.54074	-0.891172
2 3	LEC	MEC	-0.519818	0.131108	0.000895925	-0.839568	-0.200067
2 3	MEC	DG	-0.696141	0.125798	7.31402e-06	-1.00294	-0.389341
2 3	MEC	LEC	0.519818	0.131108	0.000895925	0.200067	0.839568
2 4	DG	LEC	1.42869	0.139915	9.62155e-10	1.08746	1.76992
2 4	DG	MEC	0.868164	0.132167	2.82322e-07	0.545832	1.1905
2 4	LEC	DG	-1.42869	0.139915	9.62155e-10	-1.76992	-1.08746
2 4	LEC	MEC	-0.560523	0.137746	0.000659159	-0.896462	-0.224584
2 4	MEC	DG	-0.868164	0.132167	2.82322e-07	-1.1905	-0.545832
2 4	MEC	LEC	0.560523	0.137746	0.000659159	0.224584	0.896462
2 5	DG	LEC	1.48914	0.14847	9.65846e-10	1.12705	1.85123
2 5	DG	MEC	0.876727	0.140247	7.63924e-07	0.534688	1.21877
2 5	LEC	DG	-1.48914	0.14847	9.65846e-10	-1.85123	-1.12705
2 5	LEC	MEC	-0.61241	0.146168	0.000461054	-0.968888	-0.255933
2 5	MEC	DG	-0.876727	0.140247	7.63924e-07	-1.21877	-0.534688
2 5	MEC	LEC	0.61241	0.146168	0.000461054	0.255933	0.968888
3ways2
Group	Context_Days_1	Context_Days_2	Difference	StdErr	pValue	Lower	Upper
DG	1 1	1 2	0.016321	0.0604497	1	-0.186654	0.219296
DG	1 1	1 3	0.130684	0.0874937	0.886369	-0.163098	0.424465
DG	1 1	1 4	0.00251719	0.0812448	1	-0.270282	0.275316
DG	1 1	1 5	0.0114112	0.0872104	1	-0.281419	0.304241
DG	1 1	2 1	0.410768	0.0641312	6.70838e-06	0.195432	0.626104
DG	1 1	2 2	0.266459	0.0902818	0.126498	-0.0366847	0.569602
DG	1 1	2 3	0.277383	0.0969011	0.1523	-0.0479863	0.602752
DG	1 1	2 4	0.0420099	0.0866492	0.999969	-0.248936	0.332956
DG	1 1	2 5	0.0142747	0.1043	1	-0.335938	0.364487
DG	1 2	1 1	-0.016321	0.0604497	1	-0.219296	0.186654
DG	1 2	1 3	0.114363	0.0709096	0.833729	-0.123734	0.352459
DG	1 2	1 4	-0.0138038	0.0775061	1	-0.274049	0.246442
DG	1 2	1 5	-0.00490976	0.0830069	1	-0.283626	0.273806
DG	1 2	2 1	0.394447	0.0768884	0.000341989	0.136276	0.652619
DG	1 2	2 2	0.250138	0.083426	0.114382	-0.0299858	0.530261
DG	1 2	2 3	0.261062	0.100104	0.248974	-0.0750623	0.597186
DG	1 2	2 4	0.025689	0.0900318	1	-0.276615	0.327993
DG	1 2	2 5	-0.00204624	0.100087	1	-0.338114	0.334021
DG	1 3	1 1	-0.130684	0.0874937	0.886369	-0.424465	0.163098
DG	1 3	1 2	-0.114363	0.0709096	0.833729	-0.352459	0.123734
DG	1 3	1 4	-0.128166	0.0609277	0.536297	-0.332746	0.0764131
DG	1 3	1 5	-0.119272	0.060132	0.614985	-0.32118	0.0826356
DG	1 3	2 1	0.280085	0.0951827	0.128886	-0.0395145	0.599684
DG	1 3	2 2	0.135775	0.0882629	0.867942	-0.160589	0.432139
DG	1 3	2 3	0.146699	0.0928354	0.849217	-0.165018	0.458417
DG	1 3	2 4	-0.0886737	0.0855016	0.987769	-0.375766	0.198419
DG	1 3	2 5	-0.116409	0.0958984	0.965473	-0.438411	0.205593
DG	1 4	1 1	-0.00251719	0.0812448	1	-0.275316	0.270282
DG	1 4	1 2	0.0138038	0.0775061	1	-0.246442	0.274049
DG	1 4	1 3	0.128166	0.0609277	0.536297	-0.0764131	0.332746
DG	1 4	1 5	0.00889401	0.0495601	1	-0.157516	0.175304
DG	1 4	2 1	0.408251	0.0888811	0.00171503	0.109811	0.706691
DG	1 4	2 2	0.263941	0.104086	0.2828	-0.0855517	0.613434
DG	1 4	2 3	0.274866	0.108654	0.285775	-0.0899652	0.639697
DG	1 4	2 4	0.0394928	0.0963877	0.999993	-0.284153	0.363138
DG	1 4	2 5	0.0117575	0.10065	1	-0.326201	0.349716
DG	1 5	1 1	-0.0114112	0.0872104	1	-0.304241	0.281419
DG	1 5	1 2	0.00490976	0.0830069	1	-0.273806	0.283626
DG	1 5	1 3	0.119272	0.060132	0.614985	-0.0826356	0.32118
DG	1 5	1 4	-0.00889401	0.0495601	1	-0.175304	0.157516
DG	1 5	2 1	0.399357	0.0865813	0.00162018	0.108639	0.690075
DG	1 5	2 2	0.255047	0.0993529	0.267775	-0.0785544	0.588649
DG	1 5	2 3	0.265972	0.0888782	0.115819	-0.0324584	0.564402
DG	1 5	2 4	0.0305988	0.0929777	0.999999	-0.281597	0.342794
DG	1 5	2 5	0.00286352	0.0976675	1	-0.325079	0.330806
DG	2 1	1 1	-0.410768	0.0641312	6.70838e-06	-0.626104	-0.195432
DG	2 1	1 2	-0.394447	0.0768884	0.000341989	-0.652619	-0.136276
DG	2 1	1 3	-0.280085	0.0951827	0.128886	-0.599684	0.0395145
DG	2 1	1 4	-0.408251	0.0888811	0.00171503	-0.706691	-0.109811
DG	2 1	1 5	-0.399357	0.0865813	0.00162018	-0.690075	-0.108639
DG	2 1	2 2	-0.14431	0.0725699	0.611681	-0.387981	0.0993613
DG	2 1	2 3	-0.133385	0.0876509	0.874945	-0.427695	0.160924
DG	2 1	2 4	-0.368758	0.0825077	0.00246622	-0.645798	-0.0917185
DG	2 1	2 5	-0.396494	0.101523	0.0121416	-0.737383	-0.0556038
DG	2 2	1 1	-0.266459	0.0902818	0.126498	-0.569602	0.0366847
DG	2 2	1 2	-0.250138	0.083426	0.114382	-0.530261	0.0299858
DG	2 2	1 3	-0.135775	0.0882629	0.867942	-0.432139	0.160589
DG	2 2	1 4	-0.263941	0.104086	0.2828	-0.613434	0.0855517
DG	2 2	1 5	-0.255047	0.0993529	0.267775	-0.588649	0.0785544
DG	2 2	2 1	0.14431	0.0725699	0.611681	-0.0993613	0.387981
DG	2 2	2 3	0.0109244	0.0698713	1	-0.223686	0.245535
DG	2 2	2 4	-0.224449	0.0662585	0.0465053	-0.446928	-0.00196928
DG	2 2	2 5	-0.252184	0.0789593	0.0737751	-0.517309	0.0129413
DG	2 3	1 1	-0.277383	0.0969011	0.1523	-0.602752	0.0479863
DG	2 3	1 2	-0.261062	0.100104	0.248974	-0.597186	0.0750623
DG	2 3	1 3	-0.146699	0.0928354	0.849217	-0.458417	0.165018
DG	2 3	1 4	-0.274866	0.108654	0.285775	-0.639697	0.0899652
DG	2 3	1 5	-0.265972	0.0888782	0.115819	-0.564402	0.0324584
DG	2 3	2 1	0.133385	0.0876509	0.874945	-0.160924	0.427695
DG	2 3	2 2	-0.0109244	0.0698713	1	-0.245535	0.223686
DG	2 3	2 4	-0.235373	0.0558215	0.00510838	-0.422807	-0.0479386
DG	2 3	2 5	-0.263108	0.0817493	0.0696685	-0.537601	0.011385
DG	2 4	1 1	-0.0420099	0.0866492	0.999969	-0.332956	0.248936
DG	2 4	1 2	-0.025689	0.0900318	1	-0.327993	0.276615
DG	2 4	1 3	0.0886737	0.0855016	0.987769	-0.198419	0.375766
DG	2 4	1 4	-0.0394928	0.0963877	0.999993	-0.363138	0.284153
DG	2 4	1 5	-0.0305988	0.0929777	0.999999	-0.342794	0.281597
DG	2 4	2 1	0.368758	0.0825077	0.00246622	0.0917185	0.645798
DG	2 4	2 2	0.224449	0.0662585	0.0465053	0.00196928	0.446928
DG	2 4	2 3	0.235373	0.0558215	0.00510838	0.0479386	0.422807
DG	2 4	2 5	-0.0277352	0.0738712	0.999997	-0.275776	0.220305
DG	2 5	1 1	-0.0142747	0.1043	1	-0.364487	0.335938
DG	2 5	1 2	0.00204624	0.100087	1	-0.334021	0.338114
DG	2 5	1 3	0.116409	0.0958984	0.965473	-0.205593	0.438411
DG	2 5	1 4	-0.0117575	0.10065	1	-0.349716	0.326201
DG	2 5	1 5	-0.00286352	0.0976675	1	-0.330806	0.325079
DG	2 5	2 1	0.396494	0.101523	0.0121416	0.0556038	0.737383
DG	2 5	2 2	0.252184	0.0789593	0.0737751	-0.0129413	0.517309
DG	2 5	2 3	0.263108	0.0817493	0.0696685	-0.011385	0.537601
DG	2 5	2 4	0.0277352	0.0738712	0.999997	-0.220305	0.275776
LEC	1 1	1 2	-0.031993	0.0652932	0.999966	-0.251231	0.187245
LEC	1 1	1 3	0.0225556	0.0945039	1	-0.294765	0.339876
LEC	1 1	1 4	-0.0336096	0.0877544	0.999996	-0.328266	0.261047
LEC	1 1	1 5	0.00279068	0.094198	1	-0.313502	0.319083
LEC	1 1	2 1	-0.0601309	0.0692696	0.996604	-0.292721	0.172459
LEC	1 1	2 2	0.00115871	0.0975155	1	-0.326273	0.328591
LEC	1 1	2 3	-0.0678512	0.104665	0.999654	-0.41929	0.283588
LEC	1 1	2 4	-0.0904951	0.0935918	0.992525	-0.404753	0.223762
LEC	1 1	2 5	-0.0577804	0.112657	0.99995	-0.436053	0.320492
LEC	1 2	1 1	0.031993	0.0652932	0.999966	-0.187245	0.251231
LEC	1 2	1 3	0.0545485	0.0765911	0.999263	-0.202625	0.311722
LEC	1 2	1 4	-0.00161658	0.0837161	1	-0.282714	0.279481
LEC	1 2	1 5	0.0347836	0.0896577	0.999995	-0.266264	0.335831
LEC	1 2	2 1	-0.028138	0.0830489	0.999999	-0.306995	0.250719
LEC	1 2	2 2	0.0331517	0.0901104	0.999997	-0.269416	0.335719
LEC	1 2	2 3	-0.0358582	0.108125	0.999999	-0.398914	0.327197
LEC	1 2	2 4	-0.0585022	0.0972454	0.999812	-0.385028	0.268023
LEC	1 2	2 5	-0.0257874	0.108107	1	-0.388782	0.337207
LEC	1 3	1 1	-0.0225556	0.0945039	1	-0.339876	0.294765
LEC	1 3	1 2	-0.0545485	0.0765911	0.999263	-0.311722	0.202625
LEC	1 3	1 4	-0.0561651	0.0658094	0.99701	-0.277136	0.164806
LEC	1 3	1 5	-0.0197649	0.06495	0.999999	-0.23785	0.198321
LEC	1 3	2 1	-0.0826865	0.102809	0.998095	-0.427893	0.26252
LEC	1 3	2 2	-0.0213968	0.0953348	1	-0.341507	0.298713
LEC	1 3	2 3	-0.0904068	0.100274	0.995501	-0.4271	0.246287
LEC	1 3	2 4	-0.113051	0.0923523	0.963613	-0.423146	0.197045
LEC	1 3	2 5	-0.0803359	0.103582	0.998561	-0.428138	0.267466
LEC	1 4	1 1	0.0336096	0.0877544	0.999996	-0.261047	0.328266
LEC	1 4	1 2	0.00161658	0.0837161	1	-0.279481	0.282714
LEC	1 4	1 3	0.0561651	0.0658094	0.99701	-0.164806	0.277136
LEC	1 4	1 5	0.0364002	0.053531	0.999491	-0.143343	0.216144
LEC	1 4	2 1	-0.0265214	0.0960025	1	-0.348873	0.295831
LEC	1 4	2 2	0.0347683	0.112425	0.999999	-0.342727	0.412264
LEC	1 4	2 3	-0.0342417	0.117359	1	-0.428304	0.359821
LEC	1 4	2 4	-0.0568856	0.104111	0.999915	-0.406463	0.292691
LEC	1 4	2 5	-0.0241708	0.108715	1	-0.389208	0.340866
LEC	1 5	1 1	-0.00279068	0.094198	1	-0.319083	0.313502
LEC	1 5	1 2	-0.0347836	0.0896577	0.999995	-0.335831	0.266264
LEC	1 5	1 3	0.0197649	0.06495	0.999999	-0.198321	0.23785
LEC	1 5	1 4	-0.0364002	0.053531	0.999491	-0.216144	0.143343
LEC	1 5	2 1	-0.0629216	0.0935185	0.999532	-0.376933	0.25109
LEC	1 5	2 2	-0.00163197	0.107313	1	-0.361963	0.358699
LEC	1 5	2 3	-0.0706419	0.0959994	0.999046	-0.392983	0.2517
LEC	1 5	2 4	-0.0932858	0.100427	0.994403	-0.430496	0.243924
LEC	1 5	2 5	-0.0605711	0.105493	0.999872	-0.414789	0.293647
LEC	2 1	1 1	0.0601309	0.0692696	0.996604	-0.172459	0.292721
LEC	2 1	1 2	0.028138	0.0830489	0.999999	-0.250719	0.306995
LEC	2 1	1 3	0.0826865	0.102809	0.998095	-0.26252	0.427893
LEC	2 1	1 4	0.0265214	0.0960025	1	-0.295831	0.348873
LEC	2 1	1 5	0.0629216	0.0935185	0.999532	-0.25109	0.376933
LEC	2 1	2 2	0.0612897	0.0783844	0.998467	-0.201905	0.324484
LEC	2 1	2 3	-0.00772027	0.0946738	1	-0.325611	0.31017
LEC	2 1	2 4	-0.0303642	0.0891185	0.999999	-0.329601	0.268873
LEC	2 1	2 5	0.00235057	0.109658	1	-0.365852	0.370554
LEC	2 2	1 1	-0.00115871	0.0975155	1	-0.328591	0.326273
LEC	2 2	1 2	-0.0331517	0.0901104	0.999997	-0.335719	0.269416
LEC	2 2	1 3	0.0213968	0.0953348	1	-0.298713	0.341507
LEC	2 2	1 4	-0.0347683	0.112425	0.999999	-0.412264	0.342727
LEC	2 2	1 5	0.00163197	0.107313	1	-0.358699	0.361963
LEC	2 2	2 1	-0.0612897	0.0783844	0.998467	-0.324484	0.201905
LEC	2 2	2 3	-0.0690099	0.0754697	0.99501	-0.322418	0.184398
LEC	2 2	2 4	-0.0916538	0.0715674	0.952044	-0.331959	0.148651
LEC	2 2	2 5	-0.0589391	0.0852858	0.99942	-0.345307	0.227429
LEC	2 3	1 1	0.0678512	0.104665	0.999654	-0.283588	0.41929
LEC	2 3	1 2	0.0358582	0.108125	0.999999	-0.327197	0.398914
LEC	2 3	1 3	0.0904068	0.100274	0.995501	-0.246287	0.4271
LEC	2 3	1 4	0.0342417	0.117359	1	-0.359821	0.428304
LEC	2 3	1 5	0.0706419	0.0959994	0.999046	-0.2517	0.392983
LEC	2 3	2 1	0.00772027	0.0946738	1	-0.31017	0.325611
LEC	2 3	2 2	0.0690099	0.0754697	0.99501	-0.184398	0.322418
LEC	2 3	2 4	-0.0226439	0.0602941	0.999997	-0.225096	0.179808
LEC	2 3	2 5	0.0100708	0.0882993	1	-0.286416	0.306557
LEC	2 4	1 1	0.0904951	0.0935918	0.992525	-0.223762	0.404753
LEC	2 4	1 2	0.0585022	0.0972454	0.999812	-0.268023	0.385028
LEC	2 4	1 3	0.113051	0.0923523	0.963613	-0.197045	0.423146
LEC	2 4	1 4	0.0568856	0.104111	0.999915	-0.292691	0.406463
LEC	2 4	1 5	0.0932858	0.100427	0.994403	-0.243924	0.430496
LEC	2 4	2 1	0.0303642	0.0891185	0.999999	-0.268873	0.329601
LEC	2 4	2 2	0.0916538	0.0715674	0.952044	-0.148651	0.331959
LEC	2 4	2 3	0.0226439	0.0602941	0.999997	-0.179808	0.225096
LEC	2 4	2 5	0.0327148	0.07979	0.999993	-0.2352	0.300629
LEC	2 5	1 1	0.0577804	0.112657	0.99995	-0.320492	0.436053
LEC	2 5	1 2	0.0257874	0.108107	1	-0.337207	0.388782
LEC	2 5	1 3	0.0803359	0.103582	0.998561	-0.267466	0.428138
LEC	2 5	1 4	0.0241708	0.108715	1	-0.340866	0.389208
LEC	2 5	1 5	0.0605711	0.105493	0.999872	-0.293647	0.414789
LEC	2 5	2 1	-0.00235057	0.109658	1	-0.370554	0.365852
LEC	2 5	2 2	0.0589391	0.0852858	0.99942	-0.227429	0.345307
LEC	2 5	2 3	-0.0100708	0.0882993	1	-0.306557	0.286416
LEC	2 5	2 4	-0.0327148	0.07979	0.999993	-0.300629	0.2352
MEC	1 1	1 2	0.00807972	0.0584	1	-0.188013	0.204172
MEC	1 1	1 3	0.0606314	0.0845269	0.99922	-0.223188	0.344451
MEC	1 1	1 4	0.00423691	0.0784899	1	-0.259312	0.267786
MEC	1 1	1 5	0.0227751	0.0842532	1	-0.260126	0.305676
MEC	1 1	2 1	-0.0223306	0.0619566	0.999998	-0.230365	0.185704
MEC	1 1	2 2	-0.0400264	0.0872205	0.999981	-0.332891	0.252838
MEC	1 1	2 3	-0.0289148	0.0936154	0.999999	-0.343251	0.285422
MEC	1 1	2 4	-0.0922643	0.0837111	0.98151	-0.373345	0.188816
MEC	1 1	2 5	-0.111437	0.100763	0.981087	-0.449774	0.226901
MEC	1 2	1 1	-0.00807972	0.0584	1	-0.204172	0.188013
MEC	1 2	1 3	0.0525516	0.0685052	0.998678	-0.177471	0.282574
MEC	1 2	1 4	-0.00384281	0.074878	1	-0.255264	0.247578
MEC	1 2	1 5	0.0146954	0.0801923	1	-0.25457	0.283961
MEC	1 2	2 1	-0.0304104	0.0742812	0.999993	-0.279828	0.219007
MEC	1 2	2 2	-0.0481062	0.0805972	0.999824	-0.318731	0.222519
MEC	1 2	2 3	-0.0369945	0.0967098	0.999996	-0.361721	0.287732
MEC	1 2	2 4	-0.100344	0.086979	0.975034	-0.392397	0.191709
MEC	1 2	2 5	-0.119517	0.0966935	0.961363	-0.444189	0.205155
MEC	1 3	1 1	-0.0606314	0.0845269	0.99922	-0.344451	0.223188
MEC	1 3	1 2	-0.0525516	0.0685052	0.998678	-0.282574	0.177471
MEC	1 3	1 4	-0.0563945	0.0588617	0.993001	-0.254037	0.141248
MEC	1 3	1 5	-0.0378562	0.0580931	0.999639	-0.232918	0.157205
MEC	1 3	2 1	-0.082962	0.0919552	0.995479	-0.391724	0.2258
MEC	1 3	2 2	-0.100658	0.0852701	0.971059	-0.386973	0.185657
MEC	1 3	2 3	-0.0895462	0.0896875	0.990616	-0.390694	0.211602
MEC	1 3	2 4	-0.152896	0.0826024	0.699862	-0.430253	0.124462
MEC	1 3	2 5	-0.172068	0.0926466	0.695956	-0.483152	0.139015
MEC	1 4	1 1	-0.00423691	0.0784899	1	-0.267786	0.259312
MEC	1 4	1 2	0.00384281	0.074878	1	-0.247578	0.255264
MEC	1 4	1 3	0.0563945	0.0588617	0.993001	-0.141248	0.254037
MEC	1 4	1 5	0.0185382	0.0478796	0.999996	-0.142229	0.179306
MEC	1 4	2 1	-0.0265675	0.0858673	0.999999	-0.314888	0.261753
MEC	1 4	2 2	-0.0442633	0.100556	0.999986	-0.381906	0.293379
MEC	1 4	2 3	-0.0331517	0.104969	0.999999	-0.385612	0.319308
MEC	1 4	2 4	-0.0965013	0.0931194	0.987832	-0.409172	0.21617
MEC	1 4	2 5	-0.115674	0.0972376	0.969602	-0.442173	0.210825
MEC	1 5	1 1	-0.0227751	0.0842532	1	-0.305676	0.260126
MEC	1 5	1 2	-0.0146954	0.0801923	1	-0.283961	0.25457
MEC	1 5	1 3	0.0378562	0.0580931	0.999639	-0.157205	0.232918
MEC	1 5	1 4	-0.0185382	0.0478796	0.999996	-0.179306	0.142229
MEC	1 5	2 1	-0.0451058	0.0836455	0.999924	-0.325966	0.235754
MEC	1 5	2 2	-0.0628016	0.095984	0.999627	-0.385091	0.259488
MEC	1 5	2 3	-0.05169	0.0858645	0.999811	-0.340001	0.236621
MEC	1 5	2 4	-0.115039	0.089825	0.952035	-0.416649	0.18657
MEC	1 5	2 5	-0.134212	0.0943557	0.912403	-0.451034	0.18261
MEC	2 1	1 1	0.0223306	0.0619566	0.999998	-0.185704	0.230365
MEC	2 1	1 2	0.0304104	0.0742812	0.999993	-0.219007	0.279828
MEC	2 1	1 3	0.082962	0.0919552	0.995479	-0.2258	0.391724
MEC	2 1	1 4	0.0265675	0.0858673	0.999999	-0.261753	0.314888
MEC	2 1	1 5	0.0451058	0.0836455	0.999924	-0.235754	0.325966
MEC	2 1	2 2	-0.0176958	0.0701091	1	-0.253104	0.217713
MEC	2 1	2 3	-0.00658419	0.0846788	1	-0.290914	0.277746
MEC	2 1	2 4	-0.0699337	0.07971	0.996323	-0.33758	0.197712
MEC	2 1	2 5	-0.0891062	0.0980809	0.995242	-0.418437	0.240225
MEC	2 2	1 1	0.0400264	0.0872205	0.999981	-0.252838	0.332891
MEC	2 2	1 2	0.0481062	0.0805972	0.999824	-0.222519	0.318731
MEC	2 2	1 3	0.100658	0.0852701	0.971059	-0.185657	0.386973
MEC	2 2	1 4	0.0442633	0.100556	0.999986	-0.293379	0.381906
MEC	2 2	1 5	0.0628016	0.095984	0.999627	-0.259488	0.385091
MEC	2 2	2 1	0.0176958	0.0701091	1	-0.217713	0.253104
MEC	2 2	2 3	0.0111116	0.0675021	1	-0.215543	0.237767
MEC	2 2	2 4	-0.0522379	0.0640118	0.997871	-0.267173	0.162697
MEC	2 2	2 5	-0.0714104	0.0762819	0.994078	-0.327546	0.184725
MEC	2 3	1 1	0.0289148	0.0936154	0.999999	-0.285422	0.343251
MEC	2 3	1 2	0.0369945	0.0967098	0.999996	-0.287732	0.361721
MEC	2 3	1 3	0.0895462	0.0896875	0.990616	-0.211602	0.390694
MEC	2 3	1 4	0.0331517	0.104969	0.999999	-0.319308	0.385612
MEC	2 3	1 5	0.05169	0.0858645	0.999811	-0.236621	0.340001
MEC	2 3	2 1	0.00658419	0.0846788	1	-0.277746	0.290914
MEC	2 3	2 2	-0.0111116	0.0675021	1	-0.237767	0.215543
MEC	2 3	2 4	-0.0633495	0.0539287	0.971951	-0.244428	0.117729
MEC	2 3	2 5	-0.082522	0.0789773	0.987122	-0.347708	0.182664
MEC	2 4	1 1	0.0922643	0.0837111	0.98151	-0.188816	0.373345
MEC	2 4	1 2	0.100344	0.086979	0.975034	-0.191709	0.392397
MEC	2 4	1 3	0.152896	0.0826024	0.699862	-0.124462	0.430253
MEC	2 4	1 4	0.0965013	0.0931194	0.987832	-0.21617	0.409172
MEC	2 4	1 5	0.115039	0.089825	0.952035	-0.18657	0.416649
MEC	2 4	2 1	0.0699337	0.07971	0.996323	-0.197712	0.33758
MEC	2 4	2 2	0.0522379	0.0640118	0.997871	-0.162697	0.267173
MEC	2 4	2 3	0.0633495	0.0539287	0.971951	-0.117729	0.244428
MEC	2 4	2 5	-0.0191724	0.0713664	1	-0.258802	0.220458
MEC	2 5	1 1	0.111437	0.100763	0.981087	-0.226901	0.449774
MEC	2 5	1 2	0.119517	0.0966935	0.961363	-0.205155	0.444189
MEC	2 5	1 3	0.172068	0.0926466	0.695956	-0.139015	0.483152
MEC	2 5	1 4	0.115674	0.0972376	0.969602	-0.210825	0.442173
MEC	2 5	1 5	0.134212	0.0943557	0.912403	-0.18261	0.451034
MEC	2 5	2 1	0.0891062	0.0980809	0.995242	-0.240225	0.418437
MEC	2 5	2 2	0.0714104	0.0762819	0.994078	-0.184725	0.327546
MEC	2 5	2 3	0.082522	0.0789773	0.987122	-0.182664	0.347708
MEC	2 5	2 4	0.0191724	0.0713664	1	-0.220458	0.258802
PoHoDays1
SumSq	DF	MeanSq	F	pValue	pValueGG	pValueHF	pValueLB
0.0281469	4	0.00703674	0.347132	0.844592	0.775855	0.835178	0.567644
0.891927	44	0.0202711	1	0.5	0.5	0.5	0.5
PoHoDays2
SumSq	DF	MeanSq	F	pValue	pValueGG	pValueHF	pValueLB
0.055355	4	0.0138387	0.63184	0.642415	0.603861	0.642415	0.443494
0.9637	44	0.0219023	1	0.5	0.5	0.5	0.5
PoHoDays3
SumSq	DF	MeanSq	F	pValue	pValueGG	pValueHF	pValueLB
0.0366828	4	0.0091707	0.417495	0.795323	0.694979	0.732787	0.52864
1.2301	56	0.021966	1	0.5	0.5	0.5	0.5
PoHoDays4
SumSq	DF	MeanSq	F	pValue	pValueGG	pValueHF	pValueLB
0.0969884	4	0.0242471	0.906023	0.466794	0.443483	0.46165	0.357317
1.49868	56	0.0267621	1	0.5	0.5	0.5	0.5
PoHoDays5
SumSq	DF	MeanSq	F	pValue	pValueGG	pValueHF	pValueLB
0.172218	4	0.0430544	0.63223	0.641737	0.558887	0.588655	0.440815
3.54116	52	0.0680993	1	0.5	0.5	0.5	0.5
PoHoDays6
SumSq	DF	MeanSq	F	pValue	pValueGG	pValueHF	pValueLB
1.59963	4	0.399907	5.18642	0.00136188	0.00546899	0.00222442	0.0403147
4.00954	52	0.0771065	1	0.5	0.5	0.5	0.5

## Sheet: Fig2f
rANOVA1
Row	SumSq	DF	MeanSq	F	pValue	pValueGG	pValueHF	pValueLB
(Intercept)	808.378	1	808.378	2967.05	1.11819e-37	1.11819e-37	1.11819e-37	1.11819e-37
Group	9.11197	2	4.55598	16.7222	6.17301e-06	6.17301e-06	6.17301e-06	6.17301e-06
Error	10.3532	38	0.272452	1	0.5	0.5	0.5	0.5
(Intercept):Context	0.0249264	1	0.0249264	0.324814	0.572083	0.572083	0.572083	0.572083
Group:Context	0.55254	2	0.27627	3.60006	0.0370028	0.0370028	0.0370028	0.0370028
Error(Context)	2.91613	38	0.0767404	1	0.5	0.5	0.5	0.5
(Intercept):Days	0.515027	4	0.128757	1.88229	0.116355	0.144867	0.140109	0.17812
Group:Days	1.62379	8	0.202973	2.96726	0.00409223	0.0139422	0.0115065	0.0634713
Error(Days)	10.3975	152	0.0684043	1	0.5	0.5	0.5	0.5
(Intercept):Context:Days	0.496184	4	0.124046	1.15101	0.33487	0.319673	0.321343	0.290105
Group:Context:Days	0.565882	8	0.0707352	0.656342	0.729118	0.615108	0.622312	0.524526
Error(Context:Days)	16.3813	152	0.107772	1	0.5	0.5	0.5	0.5
rANOVA2
Row	SumSq	DF	MeanSq	F	pValue	pValueGG	pValueHF	pValueLB
(Intercept)	808.378	1	808.378	2967.05	1.11819e-37	1.11819e-37	1.11819e-37	1.11819e-37
Group	9.11197	2	4.55598	16.7222	6.17301e-06	6.17301e-06	6.17301e-06	6.17301e-06
Error	10.3532	38	0.272452	1	0.5	0.5	0.5	0.5
(Intercept):Context_Days	1.03614	9	0.115126	1.32592	0.221943	0.265324	0.262077	0.256725
Group:Context_Days	2.74221	18	0.152345	1.75457	0.0295149	0.0978354	0.0881651	0.186705
Error(Context_Days)	29.6949	342	0.0868272	1	0.5	0.5	0.5	0.5
MainEff1
Group_1	Group_2	Difference	StdErr	pValue	Lower	Upper
DG	LEC	-0.151027	0.0649347	0.0642387	-0.309391	0.00733785
DG	MEC	-0.353075	0.0613386	3.63243e-06	-0.502669	-0.20348
LEC	DG	0.151027	0.0649347	0.0642387	-0.00733785	0.309391
LEC	MEC	-0.202048	0.0639279	0.00847812	-0.357957	-0.046139
MEC	DG	0.353075	0.0613386	3.63243e-06	0.20348	0.502669
MEC	LEC	0.202048	0.0639279	0.00847812	0.046139	0.357957
MainEff2
Days_1	Days_2	Difference	StdErr	pValue	Lower	Upper
1	2	0.0633051	0.0365247	0.426569	-0.0412674	0.167878
1	3	0.0933356	0.035195	0.0808271	-0.0074298	0.194101
1	4	0.0574514	0.0537003	0.820645	-0.0962957	0.211199
1	5	0.00642249	0.0557156	0.999958	-0.153095	0.16594
2	1	-0.0633051	0.0365247	0.426569	-0.167878	0.0412674
2	3	0.0300305	0.0234639	0.704864	-0.037148	0.097209
2	4	-0.00585371	0.0311785	0.999709	-0.0951196	0.0834122
2	5	-0.0568826	0.0386713	0.587045	-0.167601	0.0538357
3	1	-0.0933356	0.035195	0.0808271	-0.194101	0.0074298
3	2	-0.0300305	0.0234639	0.704864	-0.097209	0.037148
3	4	-0.0358842	0.0359595	0.854643	-0.138839	0.0670701
3	5	-0.0869131	0.0369445	0.150963	-0.192688	0.0188613
4	1	-0.0574514	0.0537003	0.820645	-0.211199	0.0962957
4	2	0.00585371	0.0311785	0.999709	-0.0834122	0.0951196
4	3	0.0358842	0.0359595	0.854643	-0.0670701	0.138839
4	5	-0.0510289	0.0509199	0.852738	-0.196816	0.0947578
5	1	-0.00642249	0.0557156	0.999958	-0.16594	0.153095
5	2	0.0568826	0.0386713	0.587045	-0.0538357	0.167601
5	3	0.0869131	0.0369445	0.150963	-0.0188613	0.192688
5	4	0.0510289	0.0509199	0.852738	-0.0947578	0.196816
MainEff3
Context_1	Context_2	Difference	StdErr	pValue	Lower	Upper
1	2	-0.0156623	0.0274813	0.572083	-0.0712953	0.0399707
2	1	0.0156623	0.0274813	0.572083	-0.0399707	0.0712953
MainEff4
Context_Days_1	Context_Days_2	Difference	StdErr	pValue	Lower	Upper
1 1	1 2	0.0646993	0.0542403	0.969075	-0.117426	0.246824
1 1	1 3	0.0358584	0.0685968	0.999942	-0.194472	0.266189
1 1	1 4	-0.0153589	0.0543156	1	-0.197737	0.167019
1 1	1 5	-0.0712198	0.0676156	0.986393	-0.298256	0.155816
1 1	2 1	-0.0982765	0.107526	0.995027	-0.459321	0.262768
1 1	2 2	-0.0363656	0.0439871	0.997649	-0.184063	0.111332
1 1	2 3	0.0525363	0.0427574	0.962759	-0.091032	0.196105
1 1	2 4	0.0319852	0.0541132	0.999837	-0.149713	0.213684
1 1	2 5	-0.0142117	0.0689061	1	-0.245581	0.217157
1 2	1 1	-0.0646993	0.0542403	0.969075	-0.246824	0.117426
1 2	1 3	-0.028841	0.0487864	0.999837	-0.192653	0.134971
1 2	1 4	-0.0800583	0.0400091	0.603543	-0.214399	0.0542822
1 2	1 5	-0.135919	0.0462408	0.129768	-0.291184	0.0193455
1 2	2 1	-0.162976	0.0846154	0.652266	-0.447093	0.121141
1 2	2 2	-0.101065	0.0447436	0.4373	-0.251303	0.0491727
1 2	2 3	-0.0121631	0.0381418	0.999999	-0.140234	0.115907
1 2	2 4	-0.0327141	0.0442932	0.999018	-0.181439	0.116011
1 2	2 5	-0.0789111	0.072414	0.982865	-0.322059	0.164237
1 3	1 1	-0.0358584	0.0685968	0.999942	-0.266189	0.194472
1 3	1 2	0.028841	0.0487864	0.999837	-0.134971	0.192653
1 3	1 4	-0.0512173	0.0609212	0.99733	-0.255775	0.153341
1 3	1 5	-0.107078	0.0466918	0.416195	-0.263857	0.0497009
1 3	2 1	-0.134135	0.0687171	0.635515	-0.36487	0.0965997
1 3	2 2	-0.072224	0.0488356	0.892087	-0.236202	0.0917536
1 3	2 3	0.0166779	0.0575398	1	-0.176526	0.209882
1 3	2 4	-0.00387319	0.0550912	1	-0.188855	0.181109
1 3	2 5	-0.0500701	0.0809351	0.999764	-0.321829	0.221689
1 4	1 1	0.0153589	0.0543156	1	-0.167019	0.197737
1 4	1 2	0.0800583	0.0400091	0.603543	-0.0542822	0.214399
1 4	1 3	0.0512173	0.0609212	0.99733	-0.153341	0.255775
1 4	1 5	-0.0558609	0.0621775	0.995617	-0.264637	0.152915
1 4	2 1	-0.0829176	0.0995121	0.997505	-0.417054	0.251219
1 4	2 2	-0.0210067	0.050314	0.999991	-0.189948	0.147935
1 4	2 3	0.0678952	0.0410553	0.813169	-0.0699581	0.205749
1 4	2 4	0.0473441	0.0420336	0.978652	-0.0937941	0.188482
1 4	2 5	0.0011472	0.0770341	1	-0.257514	0.259808
1 5	1 1	0.0712198	0.0676156	0.986393	-0.155816	0.298256
1 5	1 2	0.135919	0.0462408	0.129768	-0.0193455	0.291184
1 5	1 3	0.107078	0.0466918	0.416195	-0.0497009	0.263857
1 5	1 4	0.0558609	0.0621775	0.995617	-0.152915	0.264637
1 5	2 1	-0.0270567	0.0814042	0.999999	-0.300391	0.246278
1 5	2 2	0.0348542	0.0562807	0.999761	-0.154122	0.22383
1 5	2 3	0.123756	0.0568606	0.489099	-0.0671673	0.31468
1 5	2 4	0.103205	0.0595714	0.770511	-0.0968204	0.30323
1 5	2 5	0.0570081	0.0796675	0.999235	-0.210495	0.324511
2 1	1 1	0.0982765	0.107526	0.995027	-0.262768	0.459321
2 1	1 2	0.162976	0.0846154	0.652266	-0.121141	0.447093
2 1	1 3	0.134135	0.0687171	0.635515	-0.0965997	0.36487
2 1	1 4	0.0829176	0.0995121	0.997505	-0.251219	0.417054
2 1	1 5	0.0270567	0.0814042	0.999999	-0.246278	0.300391
2 1	2 2	0.0619109	0.0828455	0.998923	-0.216263	0.340085
2 1	2 3	0.150813	0.0925831	0.825764	-0.160058	0.461683
2 1	2 4	0.130262	0.0953018	0.929839	-0.189737	0.450261
2 1	2 5	0.0840648	0.119913	0.99935	-0.318571	0.486701
2 2	1 1	0.0363656	0.0439871	0.997649	-0.111332	0.184063
2 2	1 2	0.101065	0.0447436	0.4373	-0.0491727	0.251303
2 2	1 3	0.072224	0.0488356	0.892087	-0.0917536	0.236202
2 2	1 4	0.0210067	0.050314	0.999991	-0.147935	0.189948
2 2	1 5	-0.0348542	0.0562807	0.999761	-0.22383	0.154122
2 2	2 1	-0.0619109	0.0828455	0.998923	-0.340085	0.216263
2 2	2 3	0.0889019	0.0359888	0.315993	-0.0319393	0.209743
2 2	2 4	0.0683509	0.039536	0.772565	-0.064401	0.201103
2 2	2 5	0.0221539	0.061492	0.999998	-0.18432	0.228628
2 3	1 1	-0.0525363	0.0427574	0.962759	-0.196105	0.091032
2 3	1 2	0.0121631	0.0381418	0.999999	-0.115907	0.140234
2 3	1 3	-0.0166779	0.0575398	1	-0.209882	0.176526
2 3	1 4	-0.0678952	0.0410553	0.813169	-0.205749	0.0699581
2 3	1 5	-0.123756	0.0568606	0.489099	-0.31468	0.0671673
2 3	2 1	-0.150813	0.0925831	0.825764	-0.461683	0.160058
2 3	2 2	-0.0889019	0.0359888	0.315993	-0.209743	0.0319393
2 3	2 4	-0.0205511	0.0426384	0.999971	-0.16372	0.122618
2 3	2 5	-0.066748	0.0561568	0.969764	-0.255308	0.121812
2 4	1 1	-0.0319852	0.0541132	0.999837	-0.213684	0.149713
2 4	1 2	0.0327141	0.0442932	0.999018	-0.116011	0.181439
2 4	1 3	0.00387319	0.0550912	1	-0.181109	0.188855
2 4	1 4	-0.0473441	0.0420336	0.978652	-0.188482	0.0937941
2 4	1 5	-0.103205	0.0595714	0.770511	-0.30323	0.0968204
2 4	2 1	-0.130262	0.0953018	0.929839	-0.450261	0.189737
2 4	2 2	-0.0683509	0.039536	0.772565	-0.201103	0.064401
2 4	2 3	0.0205511	0.0426384	0.999971	-0.122618	0.16372
2 4	2 5	-0.0461969	0.0716662	0.999669	-0.286834	0.19444
2 5	1 1	0.0142117	0.0689061	1	-0.217157	0.245581
2 5	1 2	0.0789111	0.072414	0.982865	-0.164237	0.322059
2 5	1 3	0.0500701	0.0809351	0.999764	-0.221689	0.321829
2 5	1 4	-0.0011472	0.0770341	1	-0.259808	0.257514
2 5	1 5	-0.0570081	0.0796675	0.999235	-0.324511	0.210495
2 5	2 1	-0.0840648	0.119913	0.99935	-0.486701	0.318571
2 5	2 2	-0.0221539	0.061492	0.999998	-0.228628	0.18432
2 5	2 3	0.066748	0.0561568	0.969764	-0.121812	0.255308
2 5	2 4	0.0461969	0.0716662	0.999669	-0.19444	0.286834
2ways1
Group	Context_1	Context_2	Difference	StdErr	pValue	Lower	Upper
DG	1	2	-0.0504191	0.046825	0.288378	-0.145211	0.0443732
DG	2	1	0.0504191	0.046825	0.288378	-0.0443732	0.145211
LEC	1	2	-0.0818532	0.0505768	0.113849	-0.184241	0.0205342
LEC	2	1	0.0818532	0.0505768	0.113849	-0.0205342	0.184241
MEC	1	2	0.0852854	0.0452373	0.0670537	-0.0062926	0.176863
MEC	2	1	-0.0852854	0.0452373	0.0670537	-0.176863	0.0062926
2ways2
Context	Group_1	Group_2	Difference	StdErr	pValue	Lower	Upper
1	DG	LEC	-0.13531	0.0677501	0.126694	-0.30054	0.0299211
1	DG	MEC	-0.420927	0.0639981	2.74934e-07	-0.577007	-0.264847
1	LEC	DG	0.13531	0.0677501	0.126694	-0.0299211	0.30054
1	LEC	MEC	-0.285617	0.0666996	0.000349802	-0.448286	-0.122949
1	MEC	DG	0.420927	0.0639981	2.74934e-07	0.264847	0.577007
1	MEC	LEC	0.285617	0.0666996	0.000349802	0.122949	0.448286
2	DG	LEC	-0.166744	0.0788559	0.100293	-0.359059	0.0255722
2	DG	MEC	-0.285222	0.0744889	0.00132907	-0.466888	-0.103557
2	LEC	DG	0.166744	0.0788559	0.100293	-0.0255722	0.359059
2	LEC	MEC	-0.118479	0.0776332	0.290284	-0.307813	0.0708553
2	MEC	DG	0.285222	0.0744889	0.00132907	0.103557	0.466888
2	MEC	LEC	0.118479	0.0776332	0.290284	-0.0708553	0.307813
2ways3
Days	Context_1	Context_2	Difference	StdErr	pValue	Lower	Upper
1	1	2	-0.0982765	0.107526	0.36649	-0.315951	0.119398
1	2	1	0.0982765	0.107526	0.36649	-0.119398	0.315951
2	1	2	-0.101065	0.0447436	0.0297196	-0.191644	-0.0104863
2	2	1	0.101065	0.0447436	0.0297196	0.0104863	0.191644
3	1	2	0.0166779	0.0575398	0.773507	-0.0998052	0.133161
3	2	1	-0.0166779	0.0575398	0.773507	-0.133161	0.0998052
4	1	2	0.0473441	0.0420336	0.267085	-0.0377485	0.132437
4	2	1	-0.0473441	0.0420336	0.267085	-0.132437	0.0377485
5	1	2	0.0570081	0.0796675	0.478628	-0.10427	0.218287
5	2	1	-0.0570081	0.0796675	0.478628	-0.218287	0.10427
2ways4
Context	Days_1	Days_2	Difference	StdErr	pValue	Lower	Upper
1	1	2	0.0646993	0.0542403	0.755369	-0.0905939	0.219993
1	1	3	0.0358584	0.0685968	0.984501	-0.160538	0.232255
1	1	4	-0.0153589	0.0543156	0.998537	-0.170868	0.14015
1	1	5	-0.0712198	0.0676156	0.828765	-0.264807	0.122368
1	2	1	-0.0646993	0.0542403	0.755369	-0.219993	0.0905939
1	2	3	-0.028841	0.0487864	0.975594	-0.168519	0.110838
1	2	4	-0.0800583	0.0400091	0.285056	-0.194607	0.0344903
1	2	5	-0.135919	0.0462408	0.0417249	-0.268309	-0.00352902
1	3	1	-0.0358584	0.0685968	0.984501	-0.232255	0.160538
1	3	2	0.028841	0.0487864	0.975594	-0.110838	0.168519
1	3	4	-0.0512173	0.0609212	0.916115	-0.225638	0.123204
1	3	5	-0.107078	0.0466918	0.169348	-0.24076	0.0266032
1	4	1	0.0153589	0.0543156	0.998537	-0.14015	0.170868
1	4	2	0.0800583	0.0400091	0.285056	-0.0344903	0.194607
1	4	3	0.0512173	0.0609212	0.916115	-0.123204	0.225638
1	4	5	-0.0558609	0.0621775	0.895698	-0.233879	0.122157
1	5	1	0.0712198	0.0676156	0.828765	-0.122368	0.264807
1	5	2	0.135919	0.0462408	0.0417249	0.00352902	0.268309
1	5	3	0.107078	0.0466918	0.169348	-0.0266032	0.24076
1	5	4	0.0558609	0.0621775	0.895698	-0.122157	0.233879
2	1	2	0.0619109	0.0828455	0.943754	-0.175281	0.299102
2	1	3	0.150813	0.0925831	0.488812	-0.114258	0.415884
2	1	4	0.130262	0.0953018	0.651987	-0.142593	0.403117
2	1	5	0.0840648	0.119913	0.954994	-0.259252	0.427382
2	2	1	-0.0619109	0.0828455	0.943754	-0.299102	0.175281
2	2	3	0.0889019	0.0359888	0.119087	-0.0141362	0.19194
2	2	4	0.0683509	0.039536	0.429124	-0.0448432	0.181545
2	2	5	0.0221539	0.061492	0.996241	-0.153901	0.198209
2	3	1	-0.150813	0.0925831	0.488812	-0.415884	0.114258
2	3	2	-0.0889019	0.0359888	0.119087	-0.19194	0.0141362
2	3	4	-0.0205511	0.0426384	0.988566	-0.142627	0.101525
2	3	5	-0.066748	0.0561568	0.757743	-0.227528	0.0940323
2	4	1	-0.130262	0.0953018	0.651987	-0.403117	0.142593
2	4	2	-0.0683509	0.039536	0.429124	-0.181545	0.0448432
2	4	3	0.0205511	0.0426384	0.988566	-0.101525	0.142627
2	4	5	-0.0461969	0.0716662	0.966607	-0.251382	0.158988
2	5	1	-0.0840648	0.119913	0.954994	-0.427382	0.259252
2	5	2	-0.0221539	0.061492	0.996241	-0.198209	0.153901
2	5	3	0.066748	0.0561568	0.757743	-0.0940323	0.227528
2	5	4	0.0461969	0.0716662	0.966607	-0.158988	0.251382
2ways5
Days	Group_1	Group_2	Difference	StdErr	pValue	Lower	Upper
1	DG	LEC	-0.18846	0.117211	0.254734	-0.474318	0.0973972
1	DG	MEC	-0.254628	0.11072	0.0679817	-0.524655	0.0153988
1	LEC	DG	0.18846	0.117211	0.254734	-0.0973972	0.474318
1	LEC	MEC	-0.0661677	0.115394	0.835031	-0.347593	0.215258
1	MEC	DG	0.254628	0.11072	0.0679817	-0.0153988	0.524655
1	MEC	LEC	0.0661677	0.115394	0.835031	-0.215258	0.347593
2	DG	LEC	0.00181236	0.071974	0.99965	-0.17372	0.177344
2	DG	MEC	-0.310521	0.0679881	0.000147552	-0.476333	-0.14471
2	LEC	DG	-0.00181236	0.071974	0.99965	-0.177344	0.17372
2	LEC	MEC	-0.312334	0.0708581	0.000239513	-0.485144	-0.139523
2	MEC	DG	0.310521	0.0679881	0.000147552	0.14471	0.476333
2	MEC	LEC	0.312334	0.0708581	0.000239513	0.139523	0.485144
3	DG	LEC	-0.0371978	0.0774741	0.881079	-0.226144	0.151748
3	DG	MEC	-0.388391	0.0731836	1.49029e-05	-0.566873	-0.209908
3	LEC	DG	0.0371978	0.0774741	0.881079	-0.151748	0.226144
3	LEC	MEC	-0.351193	0.0762729	0.000131724	-0.537209	-0.165176
3	MEC	DG	0.388391	0.0731836	1.49029e-05	0.209908	0.566873
3	MEC	LEC	0.351193	0.0762729	0.000131724	0.165176	0.537209
4	DG	LEC	-0.197019	0.0940847	0.104543	-0.426475	0.0324373
4	DG	MEC	-0.456682	0.0888743	2.52468e-05	-0.673431	-0.239933
4	LEC	DG	0.197019	0.0940847	0.104543	-0.0324373	0.426475
4	LEC	MEC	-0.259664	0.0926259	0.0211284	-0.485562	-0.033765
4	MEC	DG	0.456682	0.0888743	2.52468e-05	0.239933	0.673431
4	MEC	LEC	0.259664	0.0926259	0.0211284	0.033765	0.485562
5	DG	LEC	-0.334268	0.0921002	0.00235044	-0.558884	-0.109652
5	DG	MEC	-0.35515	0.0869997	0.000634427	-0.567327	-0.142973
5	LEC	DG	0.334268	0.0921002	0.00235044	0.109652	0.558884
5	LEC	MEC	-0.0208823	0.0906722	0.971206	-0.242016	0.200251
5	MEC	DG	0.35515	0.0869997	0.000634427	0.142973	0.567327
5	MEC	LEC	0.0208823	0.0906722	0.971206	-0.200251	0.242016
2ways6
Group	Days_1	Days_2	Difference	StdErr	pValue	Lower	Upper
DG	1	2	0.0185119	0.0622339	0.998216	-0.159668	0.196691
DG	1	3	0.0875022	0.0599682	0.594435	-0.0841906	0.259195
DG	1	4	0.127656	0.0914991	0.634428	-0.134312	0.389623
DG	1	5	0.0885324	0.0949329	0.882418	-0.183266	0.360331
DG	2	1	-0.0185119	0.0622339	0.998216	-0.196691	0.159668
DG	2	3	0.0689903	0.0399797	0.430988	-0.0454741	0.183455
DG	2	4	0.109144	0.0531246	0.260715	-0.0429551	0.261243
DG	2	5	0.0700205	0.0658915	0.824194	-0.118631	0.258672
DG	3	1	-0.0875022	0.0599682	0.594435	-0.259195	0.0841906
DG	3	2	-0.0689903	0.0399797	0.430988	-0.183455	0.0454741
DG	3	4	0.0401535	0.0612709	0.964571	-0.135269	0.215576
DG	3	5	0.00103022	0.0629492	1	-0.179197	0.181258
DG	4	1	-0.127656	0.0914991	0.634428	-0.389623	0.134312
DG	4	2	-0.109144	0.0531246	0.260715	-0.261243	0.0429551
DG	4	3	-0.0401535	0.0612709	0.964571	-0.215576	0.135269
DG	4	5	-0.0391233	0.0867617	0.991111	-0.287527	0.209281
DG	5	1	-0.0885324	0.0949329	0.882418	-0.360331	0.183266
DG	5	2	-0.0700205	0.0658915	0.824194	-0.258672	0.118631
DG	5	3	-0.00103022	0.0629492	1	-0.181258	0.179197
DG	5	4	0.0391233	0.0867617	0.991111	-0.209281	0.287527
LEC	1	2	0.208785	0.0672203	0.0277662	0.0163288	0.401241
LEC	1	3	0.238765	0.0647731	0.00600748	0.0533155	0.424214
LEC	1	4	0.119097	0.0988303	0.748452	-0.16386	0.402054
LEC	1	5	-0.0572751	0.102539	0.980182	-0.350851	0.236301
LEC	2	1	-0.208785	0.0672203	0.0277662	-0.401241	-0.0163288
LEC	2	3	0.0299802	0.043183	0.956512	-0.0936555	0.153616
LEC	2	4	-0.0896875	0.0573811	0.529451	-0.253973	0.0745981
LEC	2	5	-0.26606	0.071171	0.00519764	-0.469827	-0.0622931
LEC	3	1	-0.238765	0.0647731	0.00600748	-0.424214	-0.0533155
LEC	3	2	-0.0299802	0.043183	0.956512	-0.153616	0.0936555
LEC	3	4	-0.119668	0.0661802	0.383932	-0.309145	0.0698102
LEC	3	5	-0.29604	0.067993	0.000879306	-0.490708	-0.101372
LEC	4	1	-0.119097	0.0988303	0.748452	-0.402054	0.16386
LEC	4	2	0.0896875	0.0573811	0.529451	-0.0745981	0.253973
LEC	4	3	0.119668	0.0661802	0.383932	-0.0698102	0.309145
LEC	4	5	-0.176372	0.0937133	0.344107	-0.444679	0.0919346
LEC	5	1	0.0572751	0.102539	0.980182	-0.236301	0.350851
LEC	5	2	0.26606	0.071171	0.00519764	0.0622931	0.469827
LEC	5	3	0.29604	0.067993	0.000879306	0.101372	0.490708
LEC	5	4	0.176372	0.0937133	0.344107	-0.0919346	0.444679
MEC	1	2	-0.0373812	0.0601237	0.970684	-0.209519	0.134757
MEC	1	3	-0.0462602	0.0579348	0.929438	-0.212131	0.119611
MEC	1	4	-0.0743986	0.0883965	0.915806	-0.327483	0.178686
MEC	1	5	-0.0119898	0.0917139	0.999931	-0.274572	0.250593
MEC	2	1	0.0373812	0.0601237	0.970684	-0.134757	0.209519
MEC	2	3	-0.00887896	0.0386241	0.999352	-0.119462	0.101704
MEC	2	4	-0.0370174	0.0513232	0.950278	-0.183959	0.109924
MEC	2	5	0.0253915	0.0636572	0.994435	-0.156863	0.207646
MEC	3	1	0.0462602	0.0579348	0.929438	-0.119611	0.212131
MEC	3	2	0.00887896	0.0386241	0.999352	-0.101704	0.119462
MEC	3	4	-0.0281384	0.0591933	0.989146	-0.197613	0.141336
MEC	3	5	0.0342704	0.0608147	0.979527	-0.139846	0.208387
MEC	4	1	0.0743986	0.0883965	0.915806	-0.178686	0.327483
MEC	4	2	0.0370174	0.0513232	0.950278	-0.109924	0.183959
MEC	4	3	0.0281384	0.0591933	0.989146	-0.141336	0.197613
MEC	4	5	0.0624089	0.0838197	0.944465	-0.177572	0.30239
MEC	5	1	0.0119898	0.0917139	0.999931	-0.250593	0.274572
MEC	5	2	-0.0253915	0.0636572	0.994435	-0.207646	0.156863
MEC	5	3	-0.0342704	0.0608147	0.979527	-0.208387	0.139846
MEC	5	4	-0.0624089	0.0838197	0.944465	-0.30239	0.177572
3ways1
Context_Days	Group_1	Group_2	Difference	StdErr	pValue	Lower	Upper
1 1	DG	LEC	-0.027707	0.125313	0.973429	-0.333324	0.27791
1 1	DG	MEC	-0.229456	0.118373	0.141873	-0.518148	0.0592354
1 1	LEC	DG	0.027707	0.125313	0.973429	-0.27791	0.333324
1 1	LEC	MEC	-0.201749	0.12337	0.243486	-0.502628	0.0991288
1 1	MEC	DG	0.229456	0.118373	0.141873	-0.0592354	0.518148
1 1	MEC	LEC	0.201749	0.12337	0.243486	-0.0991288	0.502628
1 2	DG	LEC	0.0740657	0.0855348	0.664778	-0.134539	0.28267
1 2	DG	MEC	-0.360632	0.0807979	0.000202436	-0.557684	-0.16358
1 2	LEC	DG	-0.0740657	0.0855348	0.664778	-0.28267	0.134539
1 2	LEC	MEC	-0.434698	0.0842086	2.34505e-05	-0.640068	-0.229328
1 2	MEC	DG	0.360632	0.0807979	0.000202436	0.16358	0.557684
1 2	MEC	LEC	0.434698	0.0842086	2.34505e-05	0.229328	0.640068
1 3	DG	LEC	-0.123292	0.120244	0.565693	-0.416547	0.169963
1 3	DG	MEC	-0.481801	0.113585	0.000394789	-0.758815	-0.204786
1 3	LEC	DG	0.123292	0.120244	0.565693	-0.169963	0.416547
1 3	LEC	MEC	-0.358509	0.11838	0.0119698	-0.647217	-0.0698008
1 3	MEC	DG	0.481801	0.113585	0.000394789	0.204786	0.758815
1 3	MEC	LEC	0.358509	0.11838	0.0119698	0.0698008	0.647217
1 4	DG	LEC	-0.213464	0.116529	0.173	-0.497658	0.0707309
1 4	DG	MEC	-0.57413	0.110076	1.98334e-05	-0.842586	-0.305674
1 4	LEC	DG	0.213464	0.116529	0.173	-0.0707309	0.497658
1 4	LEC	MEC	-0.360666	0.114722	0.00886095	-0.640455	-0.080878
1 4	MEC	DG	0.57413	0.110076	1.98334e-05	0.305674	0.842586
1 4	MEC	LEC	0.360666	0.114722	0.00886095	0.080878	0.640455
1 5	DG	LEC	-0.386151	0.104648	0.00197954	-0.641368	-0.130933
1 5	DG	MEC	-0.458615	0.0988523	0.000118352	-0.699698	-0.217531
1 5	LEC	DG	0.386151	0.104648	0.00197954	0.130933	0.641368
1 5	LEC	MEC	-0.0724638	0.103025	0.762981	-0.323724	0.178796
1 5	MEC	DG	0.458615	0.0988523	0.000118352	0.217531	0.699698
1 5	MEC	LEC	0.0724638	0.103025	0.762981	-0.178796	0.323724
2 1	DG	LEC	-0.349214	0.219402	0.26154	-0.884298	0.18587
2 1	DG	MEC	-0.2798	0.207252	0.376962	-0.785251	0.225651
2 1	LEC	DG	0.349214	0.219402	0.26154	-0.18587	0.884298
2 1	LEC	MEC	0.069414	0.216	0.944746	-0.457373	0.596201
2 1	MEC	DG	0.2798	0.207252	0.376962	-0.225651	0.785251
2 1	MEC	LEC	-0.069414	0.216	0.944746	-0.596201	0.457373
2 2	DG	LEC	-0.070441	0.0966483	0.748038	-0.30615	0.165268
2 2	DG	MEC	-0.26041	0.091296	0.0187107	-0.483065	-0.0377551
2 2	LEC	DG	0.070441	0.0966483	0.748038	-0.165268	0.30615
2 2	LEC	MEC	-0.189969	0.0951498	0.126857	-0.422023	0.0420847
2 2	MEC	DG	0.26041	0.091296	0.0187107	0.0377551	0.483065
2 2	MEC	LEC	0.189969	0.0951498	0.126857	-0.0420847	0.422023
2 3	DG	LEC	0.0488962	0.0892125	0.848069	-0.168678	0.26647
2 3	DG	MEC	-0.29498	0.0842719	0.00337396	-0.500505	-0.0894559
2 3	LEC	DG	-0.0488962	0.0892125	0.848069	-0.26647	0.168678
2 3	LEC	MEC	-0.343877	0.0878292	0.00103514	-0.558077	-0.129676
2 3	MEC	DG	0.29498	0.0842719	0.00337396	0.0894559	0.500505
2 3	MEC	LEC	0.343877	0.0878292	0.00103514	0.129676	0.558077
2 4	DG	LEC	-0.180574	0.0983958	0.171954	-0.420544	0.0593964
2 4	DG	MEC	-0.339235	0.0929467	0.00221886	-0.565916	-0.112554
2 4	LEC	DG	0.180574	0.0983958	0.171954	-0.0593964	0.420544
2 4	LEC	MEC	-0.158661	0.0968702	0.242459	-0.394911	0.0775889
2 4	MEC	DG	0.339235	0.0929467	0.00221886	0.112554	0.565916
2 4	MEC	LEC	0.158661	0.0968702	0.242459	-0.0775889	0.394911
2 5	DG	LEC	-0.282385	0.16117	0.199501	-0.675451	0.110681
2 5	DG	MEC	-0.251686	0.152245	0.236358	-0.622984	0.119612
2 5	LEC	DG	0.282385	0.16117	0.199501	-0.110681	0.675451
2 5	LEC	MEC	0.0306991	0.158671	0.979586	-0.356272	0.417671
2 5	MEC	DG	0.251686	0.152245	0.236358	-0.119612	0.622984
2 5	MEC	LEC	-0.0306991	0.158671	0.979586	-0.417671	0.356272
3ways2
Group	Context_Days_1	Context_Days_2	Difference	StdErr	pValue	Lower	Upper
DG	1 1	1 2	0.0745004	0.0924192	0.998062	-0.23582	0.384821
DG	1 1	1 3	0.151835	0.116881	0.947783	-0.240622	0.544291
DG	1 1	1 4	0.161451	0.0925475	0.763642	-0.1493	0.472202
DG	1 1	1 5	0.124647	0.115209	0.983673	-0.262196	0.511491
DG	1 1	2 1	0.0256735	0.183212	1	-0.589505	0.640852
DG	1 1	2 2	-0.0118031	0.074949	1	-0.263463	0.239857
DG	1 1	2 3	0.0488432	0.0728537	0.999546	-0.195781	0.293467
DG	1 1	2 4	0.119534	0.0922027	0.948408	-0.190059	0.429127
DG	1 1	2 5	0.0780908	0.117408	0.999574	-0.316136	0.472317
DG	1 2	1 1	-0.0745004	0.0924192	0.998062	-0.384821	0.23582
DG	1 2	1 3	0.0773342	0.0831265	0.99434	-0.201783	0.356452
DG	1 2	1 4	0.0869507	0.068171	0.9532	-0.14195	0.315852
DG	1 2	1 5	0.050147	0.078789	0.999702	-0.214406	0.3147
DG	1 2	2 1	-0.0488269	0.144175	0.999999	-0.53293	0.435276
DG	1 2	2 2	-0.0863035	0.076238	0.977934	-0.342291	0.169684
DG	1 2	2 3	-0.0256572	0.0649893	0.999995	-0.243875	0.19256
DG	1 2	2 4	0.0450332	0.0754705	0.999824	-0.208378	0.298444
DG	1 2	2 5	0.00359042	0.123385	1	-0.410706	0.417887
DG	1 3	1 1	-0.151835	0.116881	0.947783	-0.544291	0.240622
DG	1 3	1 2	-0.0773342	0.0831265	0.99434	-0.356452	0.201783
DG	1 3	1 4	0.0096165	0.103803	1	-0.338927	0.35816
DG	1 3	1 5	-0.0271872	0.0795575	0.999998	-0.294321	0.239946
DG	1 3	2 1	-0.126161	0.117086	0.984118	-0.519306	0.266984
DG	1 3	2 2	-0.163638	0.0832103	0.626044	-0.443037	0.115761
DG	1 3	2 3	-0.102991	0.0980412	0.98664	-0.432189	0.226206
DG	1 3	2 4	-0.032301	0.0938691	0.999998	-0.347489	0.282887
DG	1 3	2 5	-0.0737438	0.137904	0.999929	-0.536791	0.389303
DG	1 4	1 1	-0.161451	0.0925475	0.763642	-0.472202	0.1493
DG	1 4	1 2	-0.0869507	0.068171	0.9532	-0.315852	0.14195
DG	1 4	1 3	-0.0096165	0.103803	1	-0.35816	0.338927
DG	1 4	1 5	-0.0368037	0.105943	0.999998	-0.392534	0.318927
DG	1 4	2 1	-0.135778	0.169557	0.998158	-0.705107	0.433552
DG	1 4	2 2	-0.173254	0.0857292	0.590466	-0.461111	0.114603
DG	1 4	2 3	-0.112608	0.0699536	0.835209	-0.347494	0.122278
DG	1 4	2 4	-0.0419175	0.0716205	0.99985	-0.282401	0.198566
DG	1 4	2 5	-0.0833603	0.131257	0.999707	-0.524089	0.357368
DG	1 5	1 1	-0.124647	0.115209	0.983673	-0.511491	0.262196
DG	1 5	1 2	-0.050147	0.078789	0.999702	-0.3147	0.214406
DG	1 5	1 3	0.0271872	0.0795575	0.999998	-0.239946	0.294321
DG	1 5	1 4	0.0368037	0.105943	0.999998	-0.318927	0.392534
DG	1 5	2 1	-0.0989739	0.138703	0.999252	-0.564704	0.366757
DG	1 5	2 2	-0.136451	0.0958959	0.912235	-0.458445	0.185543
DG	1 5	2 3	-0.0758043	0.096884	0.998459	-0.401116	0.249507
DG	1 5	2 4	-0.00511381	0.101503	1	-0.345934	0.335707
DG	1 5	2 5	-0.0465566	0.135744	0.999998	-0.502351	0.409238
DG	2 1	1 1	-0.0256735	0.183212	1	-0.640852	0.589505
DG	2 1	1 2	0.0488269	0.144175	0.999999	-0.435276	0.53293
DG	2 1	1 3	0.126161	0.117086	0.984118	-0.266984	0.519306
DG	2 1	1 4	0.135778	0.169557	0.998158	-0.433552	0.705107
DG	2 1	1 5	0.0989739	0.138703	0.999252	-0.366757	0.564704
DG	2 1	2 2	-0.0374767	0.141159	1	-0.511453	0.4365
DG	2 1	2 3	0.0231697	0.157751	1	-0.506518	0.552857
DG	2 1	2 4	0.0938601	0.162383	0.999865	-0.451382	0.639102
DG	2 1	2 5	0.0524173	0.204317	1	-0.633629	0.738463
DG	2 2	1 1	0.0118031	0.074949	1	-0.239857	0.263463
DG	2 2	1 2	0.0863035	0.076238	0.977934	-0.169684	0.342291
DG	2 2	1 3	0.163638	0.0832103	0.626044	-0.115761	0.443037
DG	2 2	1 4	0.173254	0.0857292	0.590466	-0.114603	0.461111
DG	2 2	1 5	0.136451	0.0958959	0.912235	-0.185543	0.458445
DG	2 2	2 1	0.0374767	0.141159	1	-0.4365	0.511453
DG	2 2	2 3	0.0606463	0.0613208	0.991223	-0.145253	0.266546
DG	2 2	2 4	0.131337	0.0673649	0.637042	-0.0948572	0.357531
DG	2 2	2 5	0.0898939	0.104775	0.996889	-0.261915	0.441703
DG	2 3	1 1	-0.0488432	0.0728537	0.999546	-0.293467	0.195781
DG	2 3	1 2	0.0256572	0.0649893	0.999995	-0.19256	0.243875
DG	2 3	1 3	0.102991	0.0980412	0.98664	-0.226206	0.432189
DG	2 3	1 4	0.112608	0.0699536	0.835209	-0.122278	0.347494
DG	2 3	1 5	0.0758043	0.096884	0.998459	-0.249507	0.401116
DG	2 3	2 1	-0.0231697	0.157751	1	-0.552857	0.506518
DG	2 3	2 2	-0.0606463	0.0613208	0.991223	-0.266546	0.145253
DG	2 3	2 4	0.0706904	0.0726509	0.992182	-0.173253	0.314634
DG	2 3	2 5	0.0292476	0.0956848	0.999999	-0.292037	0.350533
DG	2 4	1 1	-0.119534	0.0922027	0.948408	-0.429127	0.190059
DG	2 4	1 2	-0.0450332	0.0754705	0.999824	-0.298444	0.208378
DG	2 4	1 3	0.032301	0.0938691	0.999998	-0.282887	0.347489
DG	2 4	1 4	0.0419175	0.0716205	0.99985	-0.198566	0.282401
DG	2 4	1 5	0.00511381	0.101503	1	-0.335707	0.345934
DG	2 4	2 1	-0.0938601	0.162383	0.999865	-0.639102	0.451382
DG	2 4	2 2	-0.131337	0.0673649	0.637042	-0.357531	0.0948572
DG	2 4	2 3	-0.0706904	0.0726509	0.992182	-0.314634	0.173253
DG	2 4	2 5	-0.0414428	0.122111	0.999999	-0.45146	0.368575
DG	2 5	1 1	-0.0780908	0.117408	0.999574	-0.472317	0.316136
DG	2 5	1 2	-0.00359042	0.123385	1	-0.417887	0.410706
DG	2 5	1 3	0.0737438	0.137904	0.999929	-0.389303	0.536791
DG	2 5	1 4	0.0833603	0.131257	0.999707	-0.357368	0.524089
DG	2 5	1 5	0.0465566	0.135744	0.999998	-0.409238	0.502351
DG	2 5	2 1	-0.0524173	0.204317	1	-0.738463	0.633629
DG	2 5	2 2	-0.0898939	0.104775	0.996889	-0.441703	0.261915
DG	2 5	2 3	-0.0292476	0.0956848	0.999999	-0.350533	0.292037
DG	2 5	2 4	0.0414428	0.122111	0.999999	-0.368575	0.45146
LEC	1 1	1 2	0.176273	0.0998242	0.751309	-0.158911	0.511457
LEC	1 1	1 3	0.05625	0.126246	0.999985	-0.367652	0.480152
LEC	1 1	1 4	-0.0243056	0.0999627	1	-0.359955	0.311344
LEC	1 1	1 5	-0.233796	0.12444	0.682438	-0.651635	0.184042
LEC	1 1	2 1	-0.295833	0.197891	0.885858	-0.960302	0.368635
LEC	1 1	2 2	-0.054537	0.0809542	0.999528	-0.326361	0.217287
LEC	1 1	2 3	0.125446	0.0786909	0.842681	-0.138778	0.389671
LEC	1 1	2 4	-0.0333333	0.0995903	0.999999	-0.367732	0.301065
LEC	1 1	2 5	-0.176587	0.126815	0.922104	-0.602401	0.249226
LEC	1 2	1 1	-0.176273	0.0998242	0.751309	-0.511457	0.158911
LEC	1 2	1 3	-0.120023	0.0897869	0.938244	-0.421504	0.181458
LEC	1 2	1 4	-0.200579	0.0736331	0.200528	-0.44782	0.0466624
LEC	1 2	1 5	-0.410069	0.0851018	0.000877452	-0.69582	-0.124319
LEC	1 2	2 1	-0.472106	0.155727	0.106371	-0.994997	0.0507845
LEC	1 2	2 2	-0.23081	0.0823465	0.171821	-0.507309	0.0456882
LEC	1 2	2 3	-0.0508267	0.0701964	0.99916	-0.286528	0.184875
LEC	1 2	2 4	-0.209606	0.0815175	0.265788	-0.483321	0.0641085
LEC	1 2	2 5	-0.35286	0.133271	0.231537	-0.800351	0.0946305
LEC	1 3	1 1	-0.05625	0.126246	0.999985	-0.480152	0.367652
LEC	1 3	1 2	0.120023	0.0897869	0.938244	-0.181458	0.421504
LEC	1 3	1 4	-0.0805556	0.11212	0.99921	-0.457025	0.295914
LEC	1 3	1 5	-0.290046	0.0859319	0.0479079	-0.578584	-0.00150902
LEC	1 3	2 1	-0.352083	0.126467	0.178407	-0.776729	0.0725622
LEC	1 3	2 2	-0.110787	0.0898774	0.962013	-0.412573	0.190998
LEC	1 3	2 3	0.0691964	0.105897	0.999631	-0.286377	0.42477
LEC	1 3	2 4	-0.0895833	0.10139	0.996126	-0.430026	0.250859
LEC	1 3	2 5	-0.232837	0.148953	0.857002	-0.732985	0.26731
LEC	1 4	1 1	0.0243056	0.0999627	1	-0.311344	0.359955
LEC	1 4	1 2	0.200579	0.0736331	0.200528	-0.0466624	0.44782
LEC	1 4	1 3	0.0805556	0.11212	0.99921	-0.295914	0.457025
LEC	1 4	1 5	-0.209491	0.114432	0.712398	-0.593724	0.174742
LEC	1 4	2 1	-0.271528	0.183143	0.890673	-0.886474	0.343419
LEC	1 4	2 2	-0.0302315	0.0925982	0.999999	-0.341152	0.280689
LEC	1 4	2 3	0.149752	0.0755585	0.616013	-0.103954	0.403458
LEC	1 4	2 4	-0.00902778	0.077359	1	-0.268779	0.250724
LEC	1 4	2 5	-0.152282	0.141774	0.984453	-0.628323	0.32376
LEC	1 5	1 1	0.233796	0.12444	0.682438	-0.184042	0.651635
LEC	1 5	1 2	0.410069	0.0851018	0.000877452	0.124319	0.69582
LEC	1 5	1 3	0.290046	0.0859319	0.0479079	0.00150902	0.578584
LEC	1 5	1 4	0.209491	0.114432	0.712398	-0.174742	0.593724
LEC	1 5	2 1	-0.062037	0.149817	0.999992	-0.565083	0.441009
LEC	1 5	2 2	0.179259	0.103579	0.771537	-0.168534	0.527053
LEC	1 5	2 3	0.359243	0.104647	0.0415834	0.0078659	0.71062
LEC	1 5	2 4	0.200463	0.109636	0.713782	-0.167665	0.568591
LEC	1 5	2 5	0.057209	0.146621	0.999995	-0.435106	0.549524
LEC	2 1	1 1	0.295833	0.197891	0.885858	-0.368635	0.960302
LEC	2 1	1 2	0.472106	0.155727	0.106371	-0.0507845	0.994997
LEC	2 1	1 3	0.352083	0.126467	0.178407	-0.0725622	0.776729
LEC	2 1	1 4	0.271528	0.183143	0.890673	-0.343419	0.886474
LEC	2 1	1 5	0.062037	0.149817	0.999992	-0.441009	0.565083
LEC	2 1	2 2	0.241296	0.152469	0.848113	-0.270657	0.753249
LEC	2 1	2 3	0.42128	0.170391	0.314858	-0.150848	0.993408
LEC	2 1	2 4	0.2625	0.175394	0.885184	-0.326428	0.851428
LEC	2 1	2 5	0.119246	0.220688	0.999923	-0.621768	0.86026
LEC	2 2	1 1	0.054537	0.0809542	0.999528	-0.217287	0.326361
LEC	2 2	1 2	0.23081	0.0823465	0.171821	-0.0456882	0.507309
LEC	2 2	1 3	0.110787	0.0898774	0.962013	-0.190998	0.412573
LEC	2 2	1 4	0.0302315	0.0925982	0.999999	-0.280689	0.341152
LEC	2 2	1 5	-0.179259	0.103579	0.771537	-0.527053	0.168534
LEC	2 2	2 1	-0.241296	0.152469	0.848113	-0.753249	0.270657
LEC	2 2	2 3	0.179983	0.0662341	0.203099	-0.0424136	0.402381
LEC	2 2	2 4	0.0212037	0.0727624	1	-0.223114	0.265521
LEC	2 2	2 5	-0.12205	0.11317	0.984022	-0.502047	0.257947
LEC	2 3	1 1	-0.125446	0.0786909	0.842681	-0.389671	0.138778
LEC	2 3	1 2	0.0508267	0.0701964	0.99916	-0.184875	0.286528
LEC	2 3	1 3	-0.0691964	0.105897	0.999631	-0.42477	0.286377
LEC	2 3	1 4	-0.149752	0.0755585	0.616013	-0.403458	0.103954
LEC	2 3	1 5	-0.359243	0.104647	0.0415834	-0.71062	-0.0078659
LEC	2 3	2 1	-0.42128	0.170391	0.314858	-0.993408	0.150848
LEC	2 3	2 2	-0.179983	0.0662341	0.203099	-0.402381	0.0424136
LEC	2 3	2 4	-0.15878	0.0784719	0.58886	-0.422268	0.104709
LEC	2 3	2 5	-0.302034	0.103351	0.134501	-0.649061	0.0449938
LEC	2 4	1 1	0.0333333	0.0995903	0.999999	-0.301065	0.367732
LEC	2 4	1 2	0.209606	0.0815175	0.265788	-0.0641085	0.483321
LEC	2 4	1 3	0.0895833	0.10139	0.996126	-0.250859	0.430026
LEC	2 4	1 4	0.00902778	0.077359	1	-0.250724	0.268779
LEC	2 4	1 5	-0.200463	0.109636	0.713782	-0.568591	0.167665
LEC	2 4	2 1	-0.2625	0.175394	0.885184	-0.851428	0.326428
LEC	2 4	2 2	-0.0212037	0.0727624	1	-0.265521	0.223114
LEC	2 4	2 3	0.15878	0.0784719	0.58886	-0.104709	0.422268
LEC	2 4	2 5	-0.143254	0.131895	0.983242	-0.586123	0.299615
LEC	2 5	1 1	0.176587	0.126815	0.922104	-0.249226	0.602401
LEC	2 5	1 2	0.35286	0.133271	0.231537	-0.0946305	0.800351
LEC	2 5	1 3	0.232837	0.148953	0.857002	-0.26731	0.732985
LEC	2 5	1 4	0.152282	0.141774	0.984453	-0.32376	0.628323
LEC	2 5	1 5	-0.057209	0.146621	0.999995	-0.549524	0.435106
LEC	2 5	2 1	-0.119246	0.220688	0.999923	-0.86026	0.621768
LEC	2 5	2 2	0.12205	0.11317	0.984022	-0.257947	0.502047
LEC	2 5	2 3	0.302034	0.103351	0.134501	-0.0449938	0.649061
LEC	2 5	2 4	0.143254	0.131895	0.983242	-0.299615	0.586123
MEC	1 1	1 2	-0.0566755	0.0892855	0.999708	-0.356473	0.243122
MEC	1 1	1 3	-0.100509	0.112918	0.995907	-0.479659	0.27864
MEC	1 1	1 4	-0.183222	0.0894094	0.571889	-0.483436	0.116992
MEC	1 1	1 5	-0.104511	0.111303	0.993947	-0.478237	0.269215
MEC	1 1	2 1	-0.0246699	0.176999	1	-0.618988	0.569649
MEC	1 1	2 2	-0.0427568	0.0724077	0.999839	-0.285883	0.20037
MEC	1 1	2 3	-0.0166808	0.0703833	1	-0.25301	0.219648
MEC	1 1	2 4	0.0097553	0.0890763	1	-0.28934	0.308851
MEC	1 1	2 5	0.0558613	0.113427	0.999965	-0.324998	0.43672
MEC	1 2	1 1	0.0566755	0.0892855	0.999708	-0.243122	0.356473
MEC	1 2	1 3	-0.0438339	0.0803078	0.999916	-0.313487	0.225819
MEC	1 2	1 4	-0.126547	0.0658594	0.655231	-0.347686	0.0945923
MEC	1 2	1 5	-0.0478351	0.0761174	0.999731	-0.303418	0.207748
MEC	1 2	2 1	0.0320057	0.139286	1	-0.435682	0.499694
MEC	1 2	2 2	0.0139187	0.0736529	1	-0.233389	0.261226
MEC	1 2	2 3	0.0399948	0.0627856	0.9997	-0.170823	0.250813
MEC	1 2	2 4	0.0664308	0.0729115	0.99514	-0.178387	0.311249
MEC	1 2	2 5	0.112537	0.119201	0.993704	-0.287711	0.512785
MEC	1 3	1 1	0.100509	0.112918	0.995907	-0.27864	0.479659
MEC	1 3	1 2	0.0438339	0.0803078	0.999916	-0.225819	0.313487
MEC	1 3	1 4	-0.0827129	0.100283	0.997691	-0.419438	0.254012
MEC	1 3	1 5	-0.00400119	0.0768598	1	-0.262077	0.254074
MEC	1 3	2 1	0.0758396	0.113116	0.999545	-0.303975	0.455654
MEC	1 3	2 2	0.0577527	0.0803888	0.999211	-0.212172	0.327678
MEC	1 3	2 3	0.0838287	0.0947168	0.996077	-0.234206	0.401863
MEC	1 3	2 4	0.110265	0.0906861	0.965112	-0.194236	0.414766
MEC	1 3	2 5	0.156371	0.133228	0.972101	-0.290975	0.603716
MEC	1 4	1 1	0.183222	0.0894094	0.571889	-0.116992	0.483436
MEC	1 4	1 2	0.126547	0.0658594	0.655231	-0.0945923	0.347686
MEC	1 4	1 3	0.0827129	0.100283	0.997691	-0.254012	0.419438
MEC	1 4	1 5	0.0787117	0.102351	0.998653	-0.264957	0.42238
MEC	1 4	2 1	0.158553	0.163808	0.99247	-0.391472	0.708577
MEC	1 4	2 2	0.140466	0.0828223	0.790763	-0.137631	0.418562
MEC	1 4	2 3	0.166542	0.0675816	0.319124	-0.06038	0.393463
MEC	1 4	2 4	0.192978	0.069192	0.176637	-0.0393513	0.425307
MEC	1 4	2 5	0.239084	0.126807	0.678242	-0.186701	0.664868
MEC	1 5	1 1	0.104511	0.111303	0.993947	-0.269215	0.478237
MEC	1 5	1 2	0.0478351	0.0761174	0.999731	-0.207748	0.303418
MEC	1 5	1 3	0.00400119	0.0768598	1	-0.254074	0.262077
MEC	1 5	1 4	-0.0787117	0.102351	0.998653	-0.42238	0.264957
MEC	1 5	2 1	0.0798408	0.134	0.999826	-0.370098	0.529779
MEC	1 5	2 2	0.0617539	0.0926443	0.999566	-0.249322	0.37283
MEC	1 5	2 3	0.0878299	0.0935988	0.993975	-0.226451	0.402111
MEC	1 5	2 4	0.114266	0.098061	0.973367	-0.214998	0.44353
MEC	1 5	2 5	0.160372	0.131141	0.963841	-0.279968	0.600711
MEC	2 1	1 1	0.0246699	0.176999	1	-0.569649	0.618988
MEC	2 1	1 2	-0.0320057	0.139286	1	-0.499694	0.435682
MEC	2 1	1 3	-0.0758396	0.113116	0.999545	-0.455654	0.303975
MEC	2 1	1 4	-0.158553	0.163808	0.99247	-0.708577	0.391472
MEC	2 1	1 5	-0.0798408	0.134	0.999826	-0.529779	0.370098
MEC	2 1	2 2	-0.0180869	0.136373	1	-0.475992	0.439818
MEC	2 1	2 3	0.00798909	0.152402	1	-0.503738	0.519716
MEC	2 1	2 4	0.0344251	0.156877	1	-0.492328	0.561179
MEC	2 1	2 5	0.0805311	0.197389	0.999993	-0.582252	0.743314
MEC	2 2	1 1	0.0427568	0.0724077	0.999839	-0.20037	0.285883
MEC	2 2	1 2	-0.0139187	0.0736529	1	-0.261226	0.233389
MEC	2 2	1 3	-0.0577527	0.0803888	0.999211	-0.327678	0.212172
MEC	2 2	1 4	-0.140466	0.0828223	0.790763	-0.418562	0.137631
MEC	2 2	1 5	-0.0617539	0.0926443	0.999566	-0.37283	0.249322
MEC	2 2	2 1	0.0180869	0.136373	1	-0.439818	0.475992
MEC	2 2	2 3	0.026076	0.0592415	0.999986	-0.172842	0.224994
MEC	2 2	2 4	0.0525121	0.0650806	0.998047	-0.166012	0.271036
MEC	2 2	2 5	0.0986181	0.101223	0.99211	-0.241261	0.438498
MEC	2 3	1 1	0.0166808	0.0703833	1	-0.219648	0.25301
MEC	2 3	1 2	-0.0399948	0.0627856	0.9997	-0.250813	0.170823
MEC	2 3	1 3	-0.0838287	0.0947168	0.996077	-0.401863	0.234206
MEC	2 3	1 4	-0.166542	0.0675816	0.319124	-0.393463	0.06038
MEC	2 3	1 5	-0.0878299	0.0935988	0.993975	-0.402111	0.226451
MEC	2 3	2 1	-0.00798909	0.152402	1	-0.519716	0.503738
MEC	2 3	2 2	-0.026076	0.0592415	0.999986	-0.224994	0.172842
MEC	2 3	2 4	0.0264361	0.0701874	0.999996	-0.209235	0.262108
MEC	2 3	2 5	0.072542	0.0924403	0.998424	-0.237849	0.382933
MEC	2 4	1 1	-0.0097553	0.0890763	1	-0.308851	0.28934
MEC	2 4	1 2	-0.0664308	0.0729115	0.99514	-0.311249	0.178387
MEC	2 4	1 3	-0.110265	0.0906861	0.965112	-0.414766	0.194236
MEC	2 4	1 4	-0.192978	0.069192	0.176637	-0.425307	0.0393513
MEC	2 4	1 5	-0.114266	0.098061	0.973367	-0.44353	0.214998
MEC	2 4	2 1	-0.0344251	0.156877	1	-0.561179	0.492328
MEC	2 4	2 2	-0.0525121	0.0650806	0.998047	-0.271036	0.166012
MEC	2 4	2 3	-0.0264361	0.0701874	0.999996	-0.262108	0.209235
MEC	2 4	2 5	0.046106	0.11797	0.999995	-0.350008	0.44222
MEC	2 5	1 1	-0.0558613	0.113427	0.999965	-0.43672	0.324998
MEC	2 5	1 2	-0.112537	0.119201	0.993704	-0.512785	0.287711
MEC	2 5	1 3	-0.156371	0.133228	0.972101	-0.603716	0.290975
MEC	2 5	1 4	-0.239084	0.126807	0.678242	-0.664868	0.186701
MEC	2 5	1 5	-0.160372	0.131141	0.963841	-0.600711	0.279968
MEC	2 5	2 1	-0.0805311	0.197389	0.999993	-0.743314	0.582252
MEC	2 5	2 2	-0.0986181	0.101223	0.99211	-0.438498	0.241261
MEC	2 5	2 3	-0.072542	0.0924403	0.998424	-0.382933	0.237849
MEC	2 5	2 4	-0.046106	0.11797	0.999995	-0.44222	0.350008
PoHoDays1
SumSq	DF	MeanSq	F	pValue	pValueGG	pValueHF	pValueLB
1.07228	4	0.268071	1.73943	0.158424	0.183168	0.162888	0.214009
6.78104	44	0.154115	1	0.5	0.5	0.5	0.5
PoHoDays2
SumSq	DF	MeanSq	F	pValue	pValueGG	pValueHF	pValueLB
1.20846	4	0.302114	0.926417	0.457313	0.395207	0.405507	0.356477
14.3488	44	0.32611	1	0.5	0.5	0.5	0.5
PoHoDays3
SumSq	DF	MeanSq	F	pValue	pValueGG	pValueHF	pValueLB
0.273252	4	0.0683129	1.96463	0.11248	0.13197	0.11248	0.182798
1.94719	56	0.0347713	1	0.5	0.5	0.5	0.5
PoHoDays4
SumSq	DF	MeanSq	F	pValue	pValueGG	pValueHF	pValueLB
0.0879339	4	0.0219835	0.863687	0.491475	0.464586	0.485883	0.368457
1.42537	56	0.025453	1	0.5	0.5	0.5	0.5
PoHoDays5
SumSq	DF	MeanSq	F	pValue	pValueGG	pValueHF	pValueLB
0.247658	4	0.0619146	3.73485	0.0095728	0.0368708	0.0283983	0.0753727
0.862033	52	0.0165775	1	0.5	0.5	0.5	0.5
PoHoDays6
SumSq	DF	MeanSq	F	pValue	pValueGG	pValueHF	pValueLB
0.140215	4	0.0350539	1.28884	0.286436	0.293207	0.291996	0.276761
1.4143	52	0.0271981	1	0.5	0.5	0.5	0.5

## Sheet: Fig2h
rANOVA1
Row	SumSq	DF	MeanSq	F	pValue	pValueGG	pValueHF	pValueLB
(Intercept)	1.68257	1	1.68257	961.794	1.36386e-28	1.36386e-28	1.36386e-28	1.36386e-28
Group	0.0231374	2	0.0115687	6.61291	0.00343241	0.00343241	0.00343241	0.00343241
Error	0.0664776	38	0.00174941	1	0.5	0.5	0.5	0.5
(Intercept):Context	1.3293e-05	1	1.3293e-05	0.0867112	0.770003	0.770003	0.770003	0.770003
Group:Context	3.37133e-05	2	1.68567e-05	0.109957	0.896157	0.896157	0.896157	0.896157
Error(Context)	0.0058255	38	0.000153303	1	0.5	0.5	0.5	0.5
(Intercept):Days	0.000421558	4	0.00010539	0.603337	0.660808	0.621658	0.637168	0.442116
Group:Days	0.00159735	8	0.000199669	1.14307	0.337802	0.341614	0.340363	0.329557
Error(Days)	0.026551	152	0.000174678	1	0.5	0.5	0.5	0.5
(Intercept):Context:Days	0.000116561	4	2.91403e-05	0.210861	0.93209	0.882138	0.896895	0.648709
Group:Context:Days	0.000483445	8	6.04306e-05	0.43728	0.897135	0.846257	0.860615	0.648999
Error(Context:Days)	0.0210059	152	0.000138197	1	0.5	0.5	0.5	0.5
rANOVA2
Row	SumSq	DF	MeanSq	F	pValue	pValueGG	pValueHF	pValueLB
(Intercept)	1.68257	1	1.68257	961.794	1.36386e-28	1.36386e-28	1.36386e-28	1.36386e-28
Group	0.0231374	2	0.0115687	6.61291	0.00343241	0.00343241	0.00343241	0.00343241
Error	0.0664776	38	0.00174941	1	0.5	0.5	0.5	0.5
(Intercept):Context_Days	0.000551413	9	6.12681e-05	0.39252	0.938442	0.880276	0.907926	0.534723
Group:Context_Days	0.00211451	18	0.000117473	0.752602	0.755168	0.695968	0.721426	0.478032
Error(Context_Days)	0.0533824	342	0.000156089	1	0.5	0.5	0.5	0.5
MainEff1
Group_1	Group_2	Difference	StdErr	pValue	Lower	Upper
DG	LEC	0.0142012	0.00520329	0.0253261	0.00151131	0.0268911
DG	MEC	-0.00375304	0.00491513	0.727344	-0.0157402	0.00823412
LEC	DG	-0.0142012	0.00520329	0.0253261	-0.0268911	-0.00151131
LEC	MEC	-0.0179543	0.00512261	0.00333145	-0.0304474	-0.0054611
MEC	DG	0.00375304	0.00491513	0.727344	-0.00823412	0.0157402
MEC	LEC	0.0179543	0.00512261	0.00333145	0.0054611	0.0304474
MainEff2
Days_1	Days_2	Difference	StdErr	pValue	Lower	Upper
1	2	0.00106661	0.00197723	0.982578	-0.00459432	0.00672753
1	3	0.00261039	0.00241472	0.815065	-0.00430311	0.00952389
1	4	0.000223745	0.0024328	0.999983	-0.0067415	0.00718899
1	5	-0.000136082	0.00206117	0.999995	-0.00603732	0.00576516
2	1	-0.00106661	0.00197723	0.982578	-0.00672753	0.00459432
2	3	0.00154378	0.00175703	0.902984	-0.00348671	0.00657428
2	4	-0.000842862	0.00209653	0.994264	-0.00684537	0.00515965
2	5	-0.00120269	0.00230726	0.984664	-0.00780851	0.00540313
3	1	-0.00261039	0.00241472	0.815065	-0.00952389	0.00430311
3	2	-0.00154378	0.00175703	0.902984	-0.00657428	0.00348671
3	4	-0.00238665	0.00145519	0.482024	-0.00655294	0.00177965
3	5	-0.00274647	0.00204908	0.668281	-0.0086131	0.00312016
4	1	-0.000223745	0.0024328	0.999983	-0.00718899	0.0067415
4	2	0.000842862	0.00209653	0.994264	-0.00515965	0.00684537
4	3	0.00238665	0.00145519	0.482024	-0.00177965	0.00655294
4	5	-0.000359827	0.00198663	0.999748	-0.00604767	0.00532802
5	1	0.000136082	0.00206117	0.999995	-0.00576516	0.00603732
5	2	0.00120269	0.00230726	0.984664	-0.00540313	0.00780851
5	3	0.00274647	0.00204908	0.668281	-0.00312016	0.0086131
5	4	0.000359827	0.00198663	0.999748	-0.00532802	0.00604767
MainEff3
Context_1	Context_2	Difference	StdErr	pValue	Lower	Upper
1	2	0.000361691	0.00122829	0.770003	-0.00212485	0.00284823
2	1	-0.000361691	0.00122829	0.770003	-0.00284823	0.00212485
MainEff4
Context_Days_1	Context_Days_2	Difference	StdErr	pValue	Lower	Upper
1 1	1 2	0.00103278	0.0026909	0.999996	-0.00800257	0.0100681
1 1	1 3	0.00136181	0.00361594	0.999996	-0.0107796	0.0135032
1 1	1 4	0.000479658	0.00337019	1	-0.0108366	0.0117959
1 1	1 5	-0.000692112	0.00244687	1	-0.00890808	0.00752386
1 1	2 1	-0.000271322	0.00314411	1	-0.0108284	0.0102858
1 1	2 2	0.000829115	0.00284465	1	-0.0087225	0.0103807
1 1	2 3	0.00358765	0.00248807	0.905676	-0.00476666	0.011942
1 1	2 4	-0.00030349	0.00303966	1	-0.0105099	0.0099029
1 1	2 5	0.000148626	0.00230408	1	-0.00758788	0.00788513
1 2	1 1	-0.00103278	0.0026909	0.999996	-0.0100681	0.00800257
1 2	1 3	0.000329029	0.00230104	1	-0.00739726	0.00805532
1 2	1 4	-0.000553118	0.0025522	1	-0.00912277	0.00801653
1 2	1 5	-0.00172489	0.00269272	0.999686	-0.0107664	0.00731659
1 2	2 1	-0.0013041	0.00260125	0.999959	-0.0100384	0.00743023
1 2	2 2	-0.000203662	0.00193075	1	-0.00668662	0.0062793
1 2	2 3	0.00255488	0.00267906	0.99323	-0.00644072	0.0115505
1 2	2 4	-0.00133627	0.0030402	0.999987	-0.0115445	0.00887196
1 2	2 5	-0.00088415	0.00297055	1	-0.0108585	0.0090902
1 3	1 1	-0.00136181	0.00361594	0.999996	-0.0135032	0.0107796
1 3	1 2	-0.000329029	0.00230104	1	-0.00805532	0.00739726
1 3	1 4	-0.000882147	0.0024539	0.999998	-0.00912171	0.00735742
1 3	1 5	-0.00205392	0.00290544	0.999305	-0.0118097	0.00770182
1 3	2 1	-0.00163313	0.00323713	0.999957	-0.0125026	0.00923632
1 3	2 2	-0.000532691	0.00225067	1	-0.00808988	0.0070245
1 3	2 3	0.00222585	0.00257133	0.996674	-0.00640804	0.0108597
1 3	2 4	-0.0016653	0.00251999	0.999596	-0.0101268	0.00679618
1 3	2 5	-0.00121318	0.00328759	0.999997	-0.0122521	0.00982572
1 4	1 1	-0.000479658	0.00337019	1	-0.0117959	0.0108366
1 4	1 2	0.000553118	0.0025522	1	-0.00801653	0.00912277
1 4	1 3	0.000882147	0.0024539	0.999998	-0.00735742	0.00912171
1 4	1 5	-0.00117177	0.00273473	0.999989	-0.0103543	0.00801075
1 4	2 1	-0.00075098	0.00301346	1	-0.0108694	0.00936745
1 4	2 2	0.000349457	0.00277659	1	-0.00897363	0.00967254
1 4	2 3	0.003108	0.00252202	0.962071	-0.0053603	0.0115763
1 4	2 4	-0.000783148	0.00280258	1	-0.0101935	0.0086272
1 4	2 5	-0.000331032	0.00319347	1	-0.0110539	0.0103918
1 5	1 1	0.000692112	0.00244687	1	-0.00752386	0.00890808
1 5	1 2	0.00172489	0.00269272	0.999686	-0.00731659	0.0107664
1 5	1 3	0.00205392	0.00290544	0.999305	-0.00770182	0.0118097
1 5	1 4	0.00117177	0.00273473	0.999989	-0.00801075	0.0103543
1 5	2 1	0.00042079	0.00320188	1	-0.0103303	0.0111719
1 5	2 2	0.00152123	0.00285895	0.999932	-0.0080784	0.0111209
1 5	2 3	0.00427977	0.00247479	0.772273	-0.00402996	0.0125895
1 5	2 4	0.000388622	0.00234159	1	-0.00747383	0.00825107
1 5	2 5	0.000840738	0.0025816	0.999999	-0.00782761	0.00950908
2 1	1 1	0.000271322	0.00314411	1	-0.0102858	0.0108284
2 1	1 2	0.0013041	0.00260125	0.999959	-0.00743023	0.0100384
2 1	1 3	0.00163313	0.00323713	0.999957	-0.00923632	0.0125026
2 1	1 4	0.00075098	0.00301346	1	-0.00936745	0.0108694
2 1	1 5	-0.00042079	0.00320188	1	-0.0111719	0.0103303
2 1	2 2	0.00110044	0.00267422	0.999992	-0.00787892	0.0100798
2 1	2 3	0.00385898	0.0031743	0.965148	-0.00679952	0.0145175
2 1	2 4	-3.21686e-05	0.00342568	1	-0.0115347	0.0114704
2 1	2 5	0.000419948	0.00346348	1	-0.0112095	0.0120494
2 2	1 1	-0.000829115	0.00284465	1	-0.0103807	0.0087225
2 2	1 2	0.000203662	0.00193075	1	-0.0062793	0.00668662
2 2	1 3	0.000532691	0.00225067	1	-0.0070245	0.00808988
2 2	1 4	-0.000349457	0.00277659	1	-0.00967254	0.00897363
2 2	1 5	-0.00152123	0.00285895	0.999932	-0.0111209	0.0080784
2 2	2 1	-0.00110044	0.00267422	0.999992	-0.0100798	0.00787892
2 2	2 3	0.00275854	0.00226948	0.965184	-0.00486181	0.0103789
2 2	2 4	-0.00113261	0.00238705	0.999974	-0.00914772	0.00688251
2 2	2 5	-0.000680489	0.00272721	1	-0.00983775	0.00847677
2 3	1 1	-0.00358765	0.00248807	0.905676	-0.011942	0.00476666
2 3	1 2	-0.00255488	0.00267906	0.99323	-0.0115505	0.00644072
2 3	1 3	-0.00222585	0.00257133	0.996674	-0.0108597	0.00640804
2 3	1 4	-0.003108	0.00252202	0.962071	-0.0115763	0.0053603
2 3	1 5	-0.00427977	0.00247479	0.772273	-0.0125895	0.00402996
2 3	2 1	-0.00385898	0.0031743	0.965148	-0.0145175	0.00679952
2 3	2 2	-0.00275854	0.00226948	0.965184	-0.0103789	0.00486181
2 3	2 4	-0.00389114	0.00205036	0.670389	-0.0107757	0.00299345
2 3	2 5	-0.00343903	0.00216721	0.846127	-0.010716	0.00383791
2 4	1 1	0.00030349	0.00303966	1	-0.0099029	0.0105099
2 4	1 2	0.00133627	0.0030402	0.999987	-0.00887196	0.0115445
2 4	1 3	0.0016653	0.00251999	0.999596	-0.00679618	0.0101268
2 4	1 4	0.000783148	0.00280258	1	-0.0086272	0.0101935
2 4	1 5	-0.000388622	0.00234159	1	-0.00825107	0.00747383
2 4	2 1	3.21686e-05	0.00342568	1	-0.0114704	0.0115347
2 4	2 2	0.00113261	0.00238705	0.999974	-0.00688251	0.00914772
2 4	2 3	0.00389114	0.00205036	0.670389	-0.00299345	0.0107757
2 4	2 5	0.000452116	0.00267319	1	-0.00852376	0.00942799
2 5	1 1	-0.000148626	0.00230408	1	-0.00788513	0.00758788
2 5	1 2	0.00088415	0.00297055	1	-0.0090902	0.0108585
2 5	1 3	0.00121318	0.00328759	0.999997	-0.00982572	0.0122521
2 5	1 4	0.000331032	0.00319347	1	-0.0103918	0.0110539
2 5	1 5	-0.000840738	0.0025816	0.999999	-0.00950908	0.00782761
2 5	2 1	-0.000419948	0.00346348	1	-0.0120494	0.0112095
2 5	2 2	0.000680489	0.00272721	1	-0.00847677	0.00983775
2 5	2 3	0.00343903	0.00216721	0.846127	-0.00383791	0.010716
2 5	2 4	-0.000452116	0.00267319	1	-0.00942799	0.00852376
2ways1
Group	Context_1	Context_2	Difference	StdErr	pValue	Lower	Upper
DG	1	2	0.000502093	0.00209286	0.811692	-0.00373468	0.00473887
DG	2	1	-0.000502093	0.00209286	0.811692	-0.00473887	0.00373468
LEC	1	2	0.000982252	0.00226055	0.666369	-0.00359399	0.0055585
LEC	2	1	-0.000982252	0.00226055	0.666369	-0.0055585	0.00359399
MEC	1	2	-0.000399272	0.0020219	0.844509	-0.00449239	0.00369384
MEC	2	1	0.000399272	0.0020219	0.844509	-0.00369384	0.00449239
2ways2
Context	Group_1	Group_2	Difference	StdErr	pValue	Lower	Upper
1	DG	LEC	0.0139612	0.0053843	0.0350699	0.000829779	0.0270925
1	DG	MEC	-0.00330235	0.00508612	0.793895	-0.0157065	0.00910181
1	LEC	DG	-0.0139612	0.0053843	0.0350699	-0.0270925	-0.000829779
1	LEC	MEC	-0.0172635	0.00530082	0.00656275	-0.0301913	-0.00433573
1	MEC	DG	0.00330235	0.00508612	0.793895	-0.00910181	0.0157065
1	MEC	LEC	0.0172635	0.00530082	0.00656275	0.00433573	0.0301913
2	DG	LEC	0.0144413	0.00546835	0.0313143	0.00110496	0.0277777
2	DG	MEC	-0.00420372	0.00516551	0.696871	-0.0168015	0.00839407
2	LEC	DG	-0.0144413	0.00546835	0.0313143	-0.0277777	-0.00110496
2	LEC	MEC	-0.018645	0.00538356	0.00373844	-0.0317746	-0.00551546
2	MEC	DG	0.00420372	0.00516551	0.696871	-0.00839407	0.0168015
2	MEC	LEC	0.018645	0.00538356	0.00373844	0.00551546	0.0317746
2ways3
Days	Context_1	Context_2	Difference	StdErr	pValue	Lower	Upper
1	1	2	-0.000271322	0.00314411	0.931685	-0.00663624	0.0060936
1	2	1	0.000271322	0.00314411	0.931685	-0.0060936	0.00663624
2	1	2	-0.000203662	0.00193075	0.916547	-0.00411226	0.00370493
2	2	1	0.000203662	0.00193075	0.916547	-0.00370493	0.00411226
3	1	2	0.00222585	0.00257133	0.39212	-0.00297955	0.00743124
3	2	1	-0.00222585	0.00257133	0.39212	-0.00743124	0.00297955
4	1	2	-0.000783148	0.00280258	0.781424	-0.00645668	0.00489038
4	2	1	0.000783148	0.00280258	0.781424	-0.00489038	0.00645668
5	1	2	0.000840738	0.0025816	0.746464	-0.00438543	0.00606691
5	2	1	-0.000840738	0.0025816	0.746464	-0.00606691	0.00438543
2ways4
Context	Days_1	Days_2	Difference	StdErr	pValue	Lower	Upper
1	1	2	0.00103278	0.0026909	0.995201	-0.00667143	0.00873698
1	1	3	0.00136181	0.00361594	0.995538	-0.00899085	0.0117145
1	1	4	0.000479658	0.00337019	0.999903	-0.00916939	0.0101287
1	1	5	-0.000692112	0.00244687	0.998535	-0.00769765	0.00631343
1	2	1	-0.00103278	0.0026909	0.995201	-0.00873698	0.00667143
1	2	3	0.000329029	0.00230104	0.999901	-0.00625898	0.00691704
1	2	4	-0.000553118	0.0025522	0.999486	-0.00786024	0.006754
1	2	5	-0.00172489	0.00269272	0.967352	-0.00943432	0.00598454
1	3	1	-0.00136181	0.00361594	0.995538	-0.0117145	0.00899085
1	3	2	-0.000329029	0.00230104	0.999901	-0.00691704	0.00625898
1	3	4	-0.000882147	0.0024539	0.996272	-0.00790781	0.00614352
1	3	5	-0.00205392	0.00290544	0.953655	-0.0103724	0.00626454
1	4	1	-0.000479658	0.00337019	0.999903	-0.0101287	0.00916939
1	4	2	0.000553118	0.0025522	0.999486	-0.006754	0.00786024
1	4	3	0.000882147	0.0024539	0.996272	-0.00614352	0.00790781
1	4	5	-0.00117177	0.00273473	0.992681	-0.00900146	0.00665792
1	5	1	0.000692112	0.00244687	0.998535	-0.00631343	0.00769765
1	5	2	0.00172489	0.00269272	0.967352	-0.00598454	0.00943432
1	5	3	0.00205392	0.00290544	0.953655	-0.00626454	0.0103724
1	5	4	0.00117177	0.00273473	0.992681	-0.00665792	0.00900146
2	1	2	0.00110044	0.00267422	0.993729	-0.00655603	0.0087569
2	1	3	0.00385898	0.0031743	0.742394	-0.00522924	0.0129472
2	1	4	-3.21686e-05	0.00342568	1	-0.0098401	0.00977576
2	1	5	0.000419948	0.00346348	0.999949	-0.00949621	0.0103361
2	2	1	-0.00110044	0.00267422	0.993729	-0.0087569	0.00655603
2	2	3	0.00275854	0.00226948	0.742508	-0.00373913	0.00925621
2	2	4	-0.00113261	0.00238705	0.989223	-0.00796688	0.00570167
2	2	5	-0.000680489	0.00272721	0.999105	-0.00848864	0.00712767
2	3	1	-0.00385898	0.0031743	0.742394	-0.0129472	0.00522924
2	3	2	-0.00275854	0.00226948	0.742508	-0.00925621	0.00373913
2	3	4	-0.00389114	0.00205036	0.335918	-0.00976146	0.00197917
2	3	5	-0.00343903	0.00216721	0.514678	-0.00964388	0.00276583
2	4	1	3.21686e-05	0.00342568	1	-0.00977576	0.0098401
2	4	2	0.00113261	0.00238705	0.989223	-0.00570167	0.00796688
2	4	3	0.00389114	0.00205036	0.335918	-0.00197917	0.00976146
2	4	5	0.000452116	0.00267319	0.999808	-0.00720138	0.00810561
2	5	1	-0.000419948	0.00346348	0.999949	-0.0103361	0.00949621
2	5	2	0.000680489	0.00272721	0.999105	-0.00712767	0.00848864
2	5	3	0.00343903	0.00216721	0.514678	-0.00276583	0.00964388
2	5	4	-0.000452116	0.00267319	0.999808	-0.00810561	0.00720138
2ways5
Days	Group_1	Group_2	Difference	StdErr	pValue	Lower	Upper
1	DG	LEC	0.00836258	0.00639192	0.399391	-0.00722619	0.0239514
1	DG	MEC	-0.00103458	0.00603794	0.983951	-0.0157601	0.0136909
1	LEC	DG	-0.00836258	0.00639192	0.399391	-0.0239514	0.00722619
1	LEC	MEC	-0.00939717	0.00629281	0.305412	-0.0247442	0.00594991
1	MEC	DG	0.00103458	0.00603794	0.983951	-0.0136909	0.0157601
1	MEC	LEC	0.00939717	0.00629281	0.305412	-0.00594991	0.0247442
2	DG	LEC	0.0142896	0.00568759	0.0422862	0.000418575	0.0281607
2	DG	MEC	-0.00285366	0.00537261	0.856577	-0.0159565	0.0102492
2	LEC	DG	-0.0142896	0.00568759	0.0422862	-0.0281607	-0.000418575
2	LEC	MEC	-0.0171433	0.00559941	0.0109853	-0.0307993	-0.0034873
2	MEC	DG	0.00285366	0.00537261	0.856577	-0.0102492	0.0159565
2	MEC	LEC	0.0171433	0.00559941	0.0109853	0.0034873	0.0307993
3	DG	LEC	0.0166349	0.00653829	0.0392913	0.000689165	0.0325807
3	DG	MEC	-0.00424619	0.0061762	0.772163	-0.0193089	0.0108165
3	LEC	DG	-0.0166349	0.00653829	0.0392913	-0.0325807	-0.000689165
3	LEC	MEC	-0.0208811	0.00643691	0.00679178	-0.0365796	-0.00518259
3	MEC	DG	0.00424619	0.0061762	0.772163	-0.0108165	0.0193089
3	MEC	LEC	0.0208811	0.00643691	0.00679178	0.00518259	0.0365796
4	DG	LEC	0.0180346	0.00641646	0.0207504	0.00238593	0.0336832
4	DG	MEC	-0.00556164	0.00606112	0.632669	-0.0203437	0.00922037
4	LEC	DG	-0.0180346	0.00641646	0.0207504	-0.0336832	-0.00238593
4	LEC	MEC	-0.0235962	0.00631697	0.00173947	-0.0390022	-0.0081902
4	MEC	DG	0.00556164	0.00606112	0.632669	-0.00922037	0.0203437
4	MEC	LEC	0.0235962	0.00631697	0.00173947	0.0081902	0.0390022
5	DG	LEC	0.0136845	0.00568442	0.0536568	-0.000178819	0.0275478
5	DG	MEC	-0.00506911	0.00536962	0.616198	-0.0181647	0.00802645
5	LEC	DG	-0.0136845	0.00568442	0.0536568	-0.0275478	0.000178819
5	LEC	MEC	-0.0187536	0.00559628	0.00508634	-0.032402	-0.00510524
5	MEC	DG	0.00506911	0.00536962	0.616198	-0.00802645	0.0181647
5	MEC	LEC	0.0187536	0.00559628	0.00508634	0.00510524	0.032402
2ways6
Group	Days_1	Days_2	Difference	StdErr	pValue	Lower	Upper
DG	1	2	-0.000302714	0.00336897	0.999985	-0.00994828	0.00934285
DG	1	3	0.000923485	0.00411441	0.99941	-0.0108563	0.0127033
DG	1	4	-0.00149123	0.00414521	0.996262	-0.0133592	0.0103768
DG	1	5	-0.000565206	0.00351199	0.999842	-0.0106202	0.00948983
DG	2	1	0.000302714	0.00336897	0.999985	-0.00934285	0.00994828
DG	2	3	0.0012262	0.00299378	0.99384	-0.00734518	0.00979758
DG	2	4	-0.00118851	0.00357226	0.997239	-0.0114161	0.00903907
DG	2	5	-0.000262492	0.0039313	0.999995	-0.011518	0.0109931
DG	3	1	-0.000923485	0.00411441	0.99941	-0.0127033	0.0108563
DG	3	2	-0.0012262	0.00299378	0.99384	-0.00979758	0.00734518
DG	3	4	-0.00241471	0.00247948	0.865214	-0.00951361	0.00468418
DG	3	5	-0.00148869	0.00349139	0.992816	-0.0114848	0.00850737
DG	4	1	0.00149123	0.00414521	0.996262	-0.0103768	0.0133592
DG	4	2	0.00118851	0.00357226	0.997239	-0.00903907	0.0114161
DG	4	3	0.00241471	0.00247948	0.865214	-0.00468418	0.00951361
DG	4	5	0.000926021	0.00338499	0.998715	-0.00876542	0.0106175
DG	5	1	0.000565206	0.00351199	0.999842	-0.00948983	0.0106202
DG	5	2	0.000262492	0.0039313	0.999995	-0.0109931	0.011518
DG	5	3	0.00148869	0.00349139	0.992816	-0.00850737	0.0114848
DG	5	4	-0.000926021	0.00338499	0.998715	-0.0106175	0.00876542
LEC	1	2	0.00562432	0.0036389	0.540288	-0.00479408	0.0160427
LEC	1	3	0.00919581	0.00444407	0.254254	-0.00352784	0.0219195
LEC	1	4	0.00818075	0.00447734	0.373503	-0.00463815	0.0209996
LEC	1	5	0.0047567	0.00379338	0.720203	-0.00610399	0.0156174
LEC	2	1	-0.00562432	0.0036389	0.540288	-0.0160427	0.00479408
LEC	2	3	0.00357149	0.00323366	0.803117	-0.00568667	0.0128296
LEC	2	4	0.00255642	0.00385848	0.96316	-0.00849063	0.0136035
LEC	2	5	-0.000867627	0.00424629	0.999593	-0.013025	0.0112898
LEC	3	1	-0.00919581	0.00444407	0.254254	-0.0219195	0.00352784
LEC	3	2	-0.00357149	0.00323366	0.803117	-0.0128296	0.00568667
LEC	3	4	-0.00101506	0.00267814	0.995427	-0.00868275	0.00665262
LEC	3	5	-0.00443911	0.00377113	0.764141	-0.0152361	0.00635787
LEC	4	1	-0.00818075	0.00447734	0.373503	-0.0209996	0.00463815
LEC	4	2	-0.00255642	0.00385848	0.96316	-0.0136035	0.00849063
LEC	4	3	0.00101506	0.00267814	0.995427	-0.00665262	0.00868275
LEC	4	5	-0.00342405	0.00365621	0.880837	-0.013892	0.0070439
LEC	5	1	-0.0047567	0.00379338	0.720203	-0.0156174	0.00610399
LEC	5	2	0.000867627	0.00424629	0.999593	-0.0112898	0.013025
LEC	5	3	0.00443911	0.00377113	0.764141	-0.00635787	0.0152361
LEC	5	4	0.00342405	0.00365621	0.880837	-0.0070439	0.013892
MEC	1	2	-0.00212179	0.00325473	0.965231	-0.0114403	0.00719671
MEC	1	3	-0.00228812	0.0039749	0.97786	-0.0136685	0.00909225
MEC	1	4	-0.00601828	0.00400465	0.567044	-0.0174838	0.00544728
MEC	1	5	-0.00459974	0.0033929	0.658858	-0.0143138	0.00511436
MEC	2	1	0.00212179	0.00325473	0.965231	-0.00719671	0.0114403
MEC	2	3	-0.000166332	0.00289227	0.999997	-0.00844707	0.00811441
MEC	2	4	-0.00389649	0.00345113	0.79025	-0.0137773	0.00598429
MEC	2	5	-0.00247795	0.003798	0.965131	-0.0133518	0.00839595
MEC	3	1	0.00228812	0.0039749	0.97786	-0.00909225	0.0136685
MEC	3	2	0.000166332	0.00289227	0.999997	-0.00811441	0.00844707
MEC	3	4	-0.00373016	0.0023954	0.533056	-0.0105883	0.00312802
MEC	3	5	-0.00231161	0.003373	0.958457	-0.0119687	0.0073455
MEC	4	1	0.00601828	0.00400465	0.567044	-0.00544728	0.0174838
MEC	4	2	0.00389649	0.00345113	0.79025	-0.00598429	0.0137773
MEC	4	3	0.00373016	0.0023954	0.533056	-0.00312802	0.0105883
MEC	4	5	0.00141855	0.00327021	0.99233	-0.00794427	0.0107814
MEC	5	1	0.00459974	0.0033929	0.658858	-0.00511436	0.0143138
MEC	5	2	0.00247795	0.003798	0.965131	-0.00839595	0.0133518
MEC	5	3	0.00231161	0.003373	0.958457	-0.0073455	0.0119687
MEC	5	4	-0.00141855	0.00327021	0.99233	-0.0107814	0.00794427
3ways1
Context_Days	Group_1	Group_2	Difference	StdErr	pValue	Lower	Upper
1 1	DG	LEC	0.0114018	0.00713411	0.258775	-0.00599702	0.0288007
1 1	DG	MEC	0.000802042	0.00673902	0.992223	-0.0156333	0.0172374
1 1	LEC	DG	-0.0114018	0.00713411	0.258775	-0.0288007	0.00599702
1 1	LEC	MEC	-0.0105998	0.0070235	0.298034	-0.0277289	0.0065293
1 1	MEC	DG	-0.000802042	0.00673902	0.992223	-0.0172374	0.0156333
1 1	MEC	LEC	0.0105998	0.0070235	0.298034	-0.0065293	0.0277289
1 2	DG	LEC	0.0149913	0.00621559	0.0531183	-0.000167483	0.03015
1 2	DG	MEC	-0.000825469	0.00587137	0.989165	-0.0151447	0.0134938
1 2	LEC	DG	-0.0149913	0.00621559	0.0531183	-0.03015	0.000167483
1 2	LEC	MEC	-0.0158167	0.00611921	0.0357488	-0.0307404	-0.00089302
1 2	MEC	DG	0.000825469	0.00587137	0.989165	-0.0134938	0.0151447
1 2	MEC	LEC	0.0158167	0.00611921	0.0357488	0.00089302	0.0307404
1 3	DG	LEC	0.0132196	0.00784383	0.223875	-0.00591012	0.0323494
1 3	DG	MEC	-0.00405123	0.00740945	0.848739	-0.0221216	0.0140191
1 3	LEC	DG	-0.0132196	0.00784383	0.223875	-0.0323494	0.00591012
1 3	LEC	MEC	-0.0172709	0.00772222	0.0778412	-0.036104	0.00156229
1 3	MEC	DG	0.00405123	0.00740945	0.848739	-0.0140191	0.0221216
1 3	MEC	LEC	0.0172709	0.00772222	0.0778412	-0.00156229	0.036104
1 4	DG	LEC	0.0186977	0.00757695	0.0468361	0.000218872	0.0371766
1 4	DG	MEC	-0.00686955	0.00715734	0.606386	-0.0243251	0.010586
1 4	LEC	DG	-0.0186977	0.00757695	0.0468361	-0.0371766	-0.000218872
1 4	LEC	MEC	-0.0255673	0.00745947	0.00412672	-0.0437596	-0.00737493
1 4	MEC	DG	0.00686955	0.00715734	0.606386	-0.010586	0.0243251
1 4	MEC	LEC	0.0255673	0.00745947	0.00412672	0.00737493	0.0437596
1 5	DG	LEC	0.0114953	0.00595408	0.143978	-0.00302565	0.0260163
1 5	DG	MEC	-0.00556756	0.00562435	0.587655	-0.0192844	0.00814924
1 5	LEC	DG	-0.0114953	0.00595408	0.143978	-0.0260163	0.00302565
1 5	LEC	MEC	-0.0170629	0.00586177	0.0161578	-0.0313587	-0.00276705
1 5	MEC	DG	0.00556756	0.00562435	0.587655	-0.00814924	0.0192844
1 5	MEC	LEC	0.0170629	0.00586177	0.0161578	0.00276705	0.0313587
2 1	DG	LEC	0.00532334	0.00786823	0.778448	-0.0138659	0.0245126
2 1	DG	MEC	-0.00287121	0.00743249	0.921207	-0.0209978	0.0152553
2 1	LEC	DG	-0.00532334	0.00786823	0.778448	-0.0245126	0.0138659
2 1	LEC	MEC	-0.00819455	0.00774623	0.545656	-0.0270863	0.0106972
2 1	MEC	DG	0.00287121	0.00743249	0.921207	-0.0152553	0.0209978
2 1	MEC	LEC	0.00819455	0.00774623	0.545656	-0.0106972	0.0270863
2 2	DG	LEC	0.013588	0.00614723	0.082249	-0.00140402	0.02858
2 2	DG	MEC	-0.00488185	0.00580679	0.680346	-0.0190436	0.00927992
2 2	LEC	DG	-0.013588	0.00614723	0.082249	-0.02858	0.00140402
2 2	LEC	MEC	-0.0184698	0.00605191	0.0112659	-0.0332294	-0.00371027
2 2	MEC	DG	0.00488185	0.00580679	0.680346	-0.00927992	0.0190436
2 2	MEC	LEC	0.0184698	0.00605191	0.0112659	0.00371027	0.0332294
2 3	DG	LEC	0.0200502	0.00669086	0.0129905	0.00373233	0.036368
2 3	DG	MEC	-0.00444115	0.00632033	0.763379	-0.0198553	0.010973
2 3	LEC	DG	-0.0200502	0.00669086	0.0129905	-0.036368	-0.00373233
2 3	LEC	MEC	-0.0244913	0.00658712	0.00182756	-0.0405562	-0.00842648
2 3	MEC	DG	0.00444115	0.00632033	0.763379	-0.010973	0.0198553
2 3	MEC	LEC	0.0244913	0.00658712	0.00182756	0.00842648	0.0405562
2 4	DG	LEC	0.0173714	0.00704523	0.0470514	0.000189291	0.0345535
2 4	DG	MEC	-0.00425373	0.00665507	0.799542	-0.0204843	0.0119768
2 4	LEC	DG	-0.0173714	0.00704523	0.0470514	-0.0345535	-0.000189291
2 4	LEC	MEC	-0.0216251	0.006936	0.00948759	-0.0385408	-0.00470943
2 4	MEC	DG	0.00425373	0.00665507	0.799542	-0.0119768	0.0204843
2 4	MEC	LEC	0.0216251	0.006936	0.00948759	0.00470943	0.0385408
2 5	DG	LEC	0.0158737	0.00708064	0.076967	-0.0013948	0.0331421
2 5	DG	MEC	-0.00457066	0.00668852	0.774551	-0.0208828	0.0117415
2 5	LEC	DG	-0.0158737	0.00708064	0.076967	-0.0331421	0.0013948
2 5	LEC	MEC	-0.0204443	0.00697086	0.0152857	-0.037445	-0.0034436
2 5	MEC	DG	0.00457066	0.00668852	0.774551	-0.0117415	0.0208828
2 5	MEC	LEC	0.0204443	0.00697086	0.0152857	0.0034436	0.037445
3ways2
Group	Context_Days_1	Context_Days_2	Difference	StdErr	pValue	Lower	Upper
DG	1 1	1 2	0.000378805	0.00458498	1	-0.0150164	0.015774
DG	1 1	1 3	0.00237363	0.00616115	0.999996	-0.0183139	0.0230612
DG	1 1	1 4	0.000604887	0.00574241	1	-0.0186767	0.0198864
DG	1 1	1 5	0.00139993	0.00416919	0.999999	-0.0125991	0.015399
DG	1 1	2 1	0.00297926	0.0053572	0.999902	-0.0150089	0.0209674
DG	1 1	2 2	0.00199502	0.00484696	0.999992	-0.0142798	0.0182699
DG	1 1	2 3	0.0024526	0.00423939	0.999864	-0.0117822	0.0166874
DG	1 1	2 4	-0.000608085	0.00517923	1	-0.0179986	0.0167824
DG	1 1	2 5	0.000448918	0.00392588	1	-0.0127332	0.013631
DG	1 2	1 1	-0.000378805	0.00458498	1	-0.015774	0.0150164
DG	1 2	1 3	0.00199482	0.0039207	0.999954	-0.0111699	0.0151595
DG	1 2	1 4	0.000226082	0.00434866	1	-0.0143756	0.0148278
DG	1 2	1 5	0.00102112	0.00458809	1	-0.0143845	0.0164268
DG	1 2	2 1	0.00260045	0.00443223	0.999847	-0.0122818	0.0174827
DG	1 2	2 2	0.00161622	0.00328977	0.999965	-0.00943001	0.0126624
DG	1 2	2 3	0.00207379	0.00456481	0.999982	-0.0132537	0.0174013
DG	1 2	2 4	-0.00098689	0.00518016	1	-0.0183805	0.0164068
DG	1 2	2 5	7.0113e-05	0.00506148	1	-0.016925	0.0170653
DG	1 3	1 1	-0.00237363	0.00616115	0.999996	-0.0230612	0.0183139
DG	1 3	1 2	-0.00199482	0.0039207	0.999954	-0.0151595	0.0111699
DG	1 3	1 4	-0.00176874	0.00418116	0.99999	-0.015808	0.0122705
DG	1 3	1 5	-0.000973701	0.00495054	1	-0.0175964	0.015649
DG	1 3	2 1	0.000605629	0.0055157	1	-0.0179147	0.0191259
DG	1 3	2 2	-0.000378605	0.00383489	1	-0.0132552	0.012498
DG	1 3	2 3	7.89722e-05	0.00438126	1	-0.0146322	0.0147901
DG	1 3	2 4	-0.00298171	0.00429377	0.999398	-0.0173991	0.0114357
DG	1 3	2 5	-0.00192471	0.00560168	0.999998	-0.0207337	0.0168843
DG	1 4	1 1	-0.000604887	0.00574241	1	-0.0198864	0.0186767
DG	1 4	1 2	-0.000226082	0.00434866	1	-0.0148278	0.0143756
DG	1 4	1 3	0.00176874	0.00418116	0.99999	-0.0122705	0.015808
DG	1 4	1 5	0.000795038	0.00465966	1	-0.0148509	0.016441
DG	1 4	2 1	0.00237437	0.00513459	0.999979	-0.0148663	0.019615
DG	1 4	2 2	0.00139013	0.00473099	1	-0.0144953	0.0172756
DG	1 4	2 3	0.00184771	0.00429723	0.999989	-0.0125813	0.0162767
DG	1 4	2 4	-0.00121297	0.00477528	1	-0.0172471	0.0148212
DG	1 4	2 5	-0.000155969	0.0054413	1	-0.0184265	0.0181145
DG	1 5	1 1	-0.00139993	0.00416919	0.999999	-0.015399	0.0125991
DG	1 5	1 2	-0.00102112	0.00458809	1	-0.0164268	0.0143845
DG	1 5	1 3	0.000973701	0.00495054	1	-0.015649	0.0175964
DG	1 5	1 4	-0.000795038	0.00465966	1	-0.016441	0.0148509
DG	1 5	2 1	0.00157933	0.00545564	1	-0.0167393	0.019898
DG	1 5	2 2	0.000595097	0.00487133	1	-0.0157616	0.0169518
DG	1 5	2 3	0.00105267	0.00421677	1	-0.0131061	0.0152115
DG	1 5	2 4	-0.00200801	0.0039898	0.999958	-0.0154047	0.0113887
DG	1 5	2 5	-0.000951007	0.00439875	1	-0.0157209	0.0138189
DG	2 1	1 1	-0.00297926	0.0053572	0.999902	-0.0209674	0.0150089
DG	2 1	1 2	-0.00260045	0.00443223	0.999847	-0.0174827	0.0122818
DG	2 1	1 3	-0.000605629	0.0055157	1	-0.0191259	0.0179147
DG	2 1	1 4	-0.00237437	0.00513459	0.999979	-0.019615	0.0148663
DG	2 1	1 5	-0.00157933	0.00545564	1	-0.019898	0.0167393
DG	2 1	2 2	-0.000984234	0.00455657	1	-0.016284	0.0143156
DG	2 1	2 3	-0.000526657	0.00540865	1	-0.0186875	0.0176342
DG	2 1	2 4	-0.00358734	0.00583697	0.999776	-0.0231864	0.0160117
DG	2 1	2 5	-0.00253034	0.00590138	0.999989	-0.0223457	0.017285
DG	2 2	1 1	-0.00199502	0.00484696	0.999992	-0.0182699	0.0142798
DG	2 2	1 2	-0.00161622	0.00328977	0.999965	-0.0126624	0.00943001
DG	2 2	1 3	0.000378605	0.00383489	1	-0.012498	0.0132552
DG	2 2	1 4	-0.00139013	0.00473099	1	-0.0172756	0.0144953
DG	2 2	1 5	-0.000595097	0.00487133	1	-0.0169518	0.0157616
DG	2 2	2 1	0.000984234	0.00455657	1	-0.0143156	0.016284
DG	2 2	2 3	0.000457577	0.00386694	1	-0.0125266	0.0134418
DG	2 2	2 4	-0.00260311	0.00406727	0.999688	-0.0162599	0.0110537
DG	2 2	2 5	-0.0015461	0.00464685	0.999999	-0.017149	0.0140568
DG	2 3	1 1	-0.0024526	0.00423939	0.999864	-0.0166874	0.0117822
DG	2 3	1 2	-0.00207379	0.00456481	0.999982	-0.0174013	0.0132537
DG	2 3	1 3	-7.89722e-05	0.00438126	1	-0.0147901	0.0146322
DG	2 3	1 4	-0.00184771	0.00429723	0.999989	-0.0162767	0.0125813
DG	2 3	1 5	-0.00105267	0.00421677	1	-0.0152115	0.0131061
DG	2 3	2 1	0.000526657	0.00540865	1	-0.0176342	0.0186875
DG	2 3	2 2	-0.000457577	0.00386694	1	-0.0134418	0.0125266
DG	2 3	2 4	-0.00306068	0.00349358	0.996363	-0.0147912	0.00866988
DG	2 3	2 5	-0.00200368	0.00369268	0.99992	-0.0144027	0.0103954
DG	2 4	1 1	0.000608085	0.00517923	1	-0.0167824	0.0179986
DG	2 4	1 2	0.00098689	0.00518016	1	-0.0164068	0.0183805
DG	2 4	1 3	0.00298171	0.00429377	0.999398	-0.0114357	0.0173991
DG	2 4	1 4	0.00121297	0.00477528	1	-0.0148212	0.0172471
DG	2 4	1 5	0.00200801	0.0039898	0.999958	-0.0113887	0.0154047
DG	2 4	2 1	0.00358734	0.00583697	0.999776	-0.0160117	0.0231864
DG	2 4	2 2	0.00260311	0.00406727	0.999688	-0.0110537	0.0162599
DG	2 4	2 3	0.00306068	0.00349358	0.996363	-0.00866988	0.0147912
DG	2 4	2 5	0.001057	0.0045548	1	-0.0142369	0.0163509
DG	2 5	1 1	-0.000448918	0.00392588	1	-0.013631	0.0127332
DG	2 5	1 2	-7.0113e-05	0.00506148	1	-0.0170653	0.016925
DG	2 5	1 3	0.00192471	0.00560168	0.999998	-0.0168843	0.0207337
DG	2 5	1 4	0.000155969	0.0054413	1	-0.0181145	0.0184265
DG	2 5	1 5	0.000951007	0.00439875	1	-0.0138189	0.0157209
DG	2 5	2 1	0.00253034	0.00590138	0.999989	-0.017285	0.0223457
DG	2 5	2 2	0.0015461	0.00464685	0.999999	-0.0140568	0.017149
DG	2 5	2 3	0.00200368	0.00369268	0.99992	-0.0103954	0.0144027
DG	2 5	2 4	-0.001057	0.0045548	1	-0.0163509	0.0142369
LEC	1 1	1 2	0.00396823	0.00495235	0.998149	-0.0126605	0.0205969
LEC	1 1	1 3	0.00419143	0.0066548	0.999726	-0.0181537	0.0265366
LEC	1 1	1 4	0.00790079	0.00620251	0.95357	-0.0129257	0.0287272
LEC	1 1	1 5	0.00149342	0.00450324	0.999999	-0.0136273	0.0166141
LEC	1 1	2 1	-0.00309923	0.00578644	0.999928	-0.0225286	0.0163302
LEC	1 1	2 2	0.00418119	0.00523532	0.998195	-0.0133977	0.0217601
LEC	1 1	2 3	0.011101	0.00457907	0.340613	-0.00427439	0.0264763
LEC	1 1	2 4	0.00536147	0.00559421	0.992984	-0.0134224	0.0241454
LEC	1 1	2 5	0.00492074	0.00424044	0.97407	-0.00931757	0.0191591
LEC	1 2	1 1	-0.00396823	0.00495235	0.998149	-0.0205969	0.0126605
LEC	1 2	1 3	0.000223203	0.00423484	1	-0.0139963	0.0144427
LEC	1 2	1 4	0.00393256	0.00469709	0.997413	-0.0118391	0.0197042
LEC	1 2	1 5	-0.00247481	0.00495571	0.99996	-0.0191148	0.0141652
LEC	1 2	2 1	-0.00706746	0.00478735	0.893096	-0.0231422	0.00900725
LEC	1 2	2 2	0.000212958	0.00355336	1	-0.0117183	0.0121442
LEC	1 2	2 3	0.00713273	0.00493056	0.904012	-0.00942283	0.0236883
LEC	1 2	2 4	0.00139324	0.00559521	1	-0.0173941	0.0201805
LEC	1 2	2 5	0.000952514	0.00546702	1	-0.0174043	0.0193094
LEC	1 3	1 1	-0.00419143	0.0066548	0.999726	-0.0265366	0.0181537
LEC	1 3	1 2	-0.000223203	0.00423484	1	-0.0144427	0.0139963
LEC	1 3	1 4	0.00370936	0.00451617	0.997763	-0.0114548	0.0188735
LEC	1 3	1 5	-0.00269801	0.0053472	0.999957	-0.0206525	0.0152565
LEC	1 3	2 1	-0.00729066	0.00595763	0.963682	-0.0272949	0.0127135
LEC	1 3	2 2	-1.02455e-05	0.00414215	1	-0.0139185	0.0138981
LEC	1 3	2 3	0.00690952	0.0047323	0.899151	-0.00898034	0.0227994
LEC	1 3	2 4	0.00117004	0.0046378	1	-0.0144025	0.0167426
LEC	1 3	2 5	0.000729311	0.00605051	1	-0.0195867	0.0210454
LEC	1 4	1 1	-0.00790079	0.00620251	0.95357	-0.0287272	0.0129257
LEC	1 4	1 2	-0.00393256	0.00469709	0.997413	-0.0197042	0.0118391
LEC	1 4	1 3	-0.00370936	0.00451617	0.997763	-0.0188735	0.0114548
LEC	1 4	1 5	-0.00640737	0.00503301	0.953731	-0.0233069	0.0104922
LEC	1 4	2 1	-0.011	0.00554599	0.615045	-0.0296221	0.00762201
LEC	1 4	2 2	-0.0037196	0.00511006	0.999124	-0.0208779	0.0134387
LEC	1 4	2 3	0.00320017	0.00464154	0.999431	-0.0123849	0.0187853
LEC	1 4	2 4	-0.00253932	0.00515789	0.999965	-0.0198582	0.0147796
LEC	1 4	2 5	-0.00298004	0.00587728	0.999955	-0.0227144	0.0167543
LEC	1 5	1 1	-0.00149342	0.00450324	0.999999	-0.0166141	0.0136273
LEC	1 5	1 2	0.00247481	0.00495571	0.99996	-0.0141652	0.0191148
LEC	1 5	1 3	0.00269801	0.0053472	0.999957	-0.0152565	0.0206525
LEC	1 5	1 4	0.00640737	0.00503301	0.953731	-0.0104922	0.0233069
LEC	1 5	2 1	-0.00459265	0.00589276	0.998505	-0.024379	0.0151937
LEC	1 5	2 2	0.00268777	0.00526163	0.999952	-0.0149794	0.020355
LEC	1 5	2 3	0.00960754	0.00455463	0.5325	-0.00568574	0.0249008
LEC	1 5	2 4	0.00386805	0.00430947	0.995647	-0.0106021	0.0183382
LEC	1 5	2 5	0.00342733	0.00475119	0.999185	-0.012526	0.0193806
LEC	2 1	1 1	0.00309923	0.00578644	0.999928	-0.0163302	0.0225286
LEC	2 1	1 2	0.00706746	0.00478735	0.893096	-0.00900725	0.0231422
LEC	2 1	1 3	0.00729066	0.00595763	0.963682	-0.0127135	0.0272949
LEC	2 1	1 4	0.011	0.00554599	0.615045	-0.00762201	0.0296221
LEC	2 1	1 5	0.00459265	0.00589276	0.998505	-0.0151937	0.024379
LEC	2 1	2 2	0.00728042	0.00492166	0.891957	-0.00924526	0.0238061
LEC	2 1	2 3	0.0142002	0.00584201	0.337112	-0.00541578	0.0338162
LEC	2 1	2 4	0.0084607	0.00630465	0.936836	-0.0127087	0.0296301
LEC	2 1	2 5	0.00801997	0.00637422	0.956915	-0.013383	0.029423
LEC	2 2	1 1	-0.00418119	0.00523532	0.998195	-0.0217601	0.0133977
LEC	2 2	1 2	-0.000212958	0.00355336	1	-0.0121442	0.0117183
LEC	2 2	1 3	1.02455e-05	0.00414215	1	-0.0138981	0.0139185
LEC	2 2	1 4	0.0037196	0.00511006	0.999124	-0.0134387	0.0208779
LEC	2 2	1 5	-0.00268777	0.00526163	0.999952	-0.020355	0.0149794
LEC	2 2	2 1	-0.00728042	0.00492166	0.891957	-0.0238061	0.00924526
LEC	2 2	2 3	0.00691977	0.00417677	0.811629	-0.00710477	0.0209443
LEC	2 2	2 4	0.00118028	0.00439315	1	-0.0135708	0.0159314
LEC	2 2	2 5	0.000739557	0.00501917	1	-0.0161135	0.0175926
LEC	2 3	1 1	-0.011101	0.00457907	0.340613	-0.0264763	0.00427439
LEC	2 3	1 2	-0.00713273	0.00493056	0.904012	-0.0236883	0.00942283
LEC	2 3	1 3	-0.00690952	0.0047323	0.899151	-0.0227994	0.00898034
LEC	2 3	1 4	-0.00320017	0.00464154	0.999431	-0.0187853	0.0123849
LEC	2 3	1 5	-0.00960754	0.00455463	0.5325	-0.0249008	0.00568574
LEC	2 3	2 1	-0.0142002	0.00584201	0.337112	-0.0338162	0.00541578
LEC	2 3	2 2	-0.00691977	0.00417677	0.811629	-0.0209443	0.00710477
LEC	2 3	2 4	-0.00573948	0.0037735	0.875271	-0.0184099	0.00693097
LEC	2 3	2 5	-0.00618021	0.00398855	0.863077	-0.0195727	0.00721231
LEC	2 4	1 1	-0.00536147	0.00559421	0.992984	-0.0241454	0.0134224
LEC	2 4	1 2	-0.00139324	0.00559521	1	-0.0201805	0.0173941
LEC	2 4	1 3	-0.00117004	0.0046378	1	-0.0167426	0.0144025
LEC	2 4	1 4	0.00253932	0.00515789	0.999965	-0.0147796	0.0198582
LEC	2 4	1 5	-0.00386805	0.00430947	0.995647	-0.0183382	0.0106021
LEC	2 4	2 1	-0.0084607	0.00630465	0.936836	-0.0296301	0.0127087
LEC	2 4	2 2	-0.00118028	0.00439315	1	-0.0159314	0.0135708
LEC	2 4	2 3	0.00573948	0.0037735	0.875271	-0.00693097	0.0184099
LEC	2 4	2 5	-0.000440728	0.00491975	1	-0.01696	0.0160785
LEC	2 5	1 1	-0.00492074	0.00424044	0.97407	-0.0191591	0.00931757
LEC	2 5	1 2	-0.000952514	0.00546702	1	-0.0193094	0.0174043
LEC	2 5	1 3	-0.000729311	0.00605051	1	-0.0210454	0.0195867
LEC	2 5	1 4	0.00298004	0.00587728	0.999955	-0.0167543	0.0227144
LEC	2 5	1 5	-0.00342733	0.00475119	0.999185	-0.0193806	0.012526
LEC	2 5	2 1	-0.00801997	0.00637422	0.956915	-0.029423	0.013383
LEC	2 5	2 2	-0.000739557	0.00501917	1	-0.0175926	0.0161135
LEC	2 5	2 3	0.00618021	0.00398855	0.863077	-0.00721231	0.0195727
LEC	2 5	2 4	0.000440728	0.00491975	1	-0.0160785	0.01696
MEC	1 1	1 2	-0.00124871	0.00442951	1	-0.0161219	0.0136245
MEC	1 1	1 3	-0.00247964	0.00595224	0.999992	-0.0224657	0.0175064
MEC	1 1	1 4	-0.0070667	0.0055477	0.953569	-0.0256945	0.0115611
MEC	1 1	1 5	-0.00496968	0.00402782	0.961785	-0.0184941	0.00855471
MEC	1 1	2 1	-0.000693991	0.00517555	1	-0.0180722	0.0166842
MEC	1 1	2 2	-0.00368886	0.00468261	0.998376	-0.0194119	0.0120341
MEC	1 1	2 3	-0.00279059	0.00409564	0.999483	-0.0165427	0.0109615
MEC	1 1	2 4	-0.00566386	0.00500361	0.977943	-0.0224647	0.011137
MEC	1 1	2 5	-0.00492378	0.00379276	0.947985	-0.0176589	0.00781135
MEC	1 2	1 1	0.00124871	0.00442951	1	-0.0136245	0.0161219
MEC	1 2	1 3	-0.00123094	0.00378776	0.999999	-0.0139493	0.0114874
MEC	1 2	1 4	-0.005818	0.00420121	0.924464	-0.0199246	0.00828859
MEC	1 2	1 5	-0.00372097	0.00443252	0.99736	-0.0186042	0.0111623
MEC	1 2	2 1	0.000554714	0.00428194	1	-0.0138229	0.0149324
MEC	1 2	2 2	-0.00244016	0.00317822	0.99867	-0.0131118	0.00823151
MEC	1 2	2 3	-0.00154189	0.00441002	0.999998	-0.0163496	0.0132658
MEC	1 2	2 4	-0.00441515	0.00500451	0.996169	-0.021219	0.0123887
MEC	1 2	2 5	-0.00367508	0.00488985	0.998874	-0.0200939	0.0127438
MEC	1 3	1 1	0.00247964	0.00595224	0.999992	-0.0175064	0.0224657
MEC	1 3	1 2	0.00123094	0.00378776	0.999999	-0.0114874	0.0139493
MEC	1 3	1 4	-0.00458706	0.00403939	0.977475	-0.0181503	0.00897617
MEC	1 3	1 5	-0.00249004	0.00478268	0.999944	-0.018549	0.013569
MEC	1 3	2 1	0.00178565	0.00532867	0.999999	-0.0161067	0.019678
MEC	1 3	2 2	-0.00120922	0.00370486	0.999999	-0.0136492	0.0112307
MEC	1 3	2 3	-0.000310948	0.0042327	1	-0.0145233	0.0139014
MEC	1 3	2 4	-0.00318421	0.00414818	0.998672	-0.0171127	0.0107443
MEC	1 3	2 5	-0.00244414	0.00541174	0.999983	-0.0206154	0.0157271
MEC	1 4	1 1	0.0070667	0.0055477	0.953569	-0.0115611	0.0256945
MEC	1 4	1 2	0.005818	0.00420121	0.924464	-0.00828859	0.0199246
MEC	1 4	1 3	0.00458706	0.00403939	0.977475	-0.00897617	0.0181503
MEC	1 4	1 5	0.00209702	0.00450166	0.999978	-0.0130184	0.0172125
MEC	1 4	2 1	0.00637271	0.00496049	0.951132	-0.0102833	0.0230288
MEC	1 4	2 2	0.00337784	0.00457058	0.999013	-0.011969	0.0187247
MEC	1 4	2 3	0.00427611	0.00415152	0.988335	-0.00966363	0.0182159
MEC	1 4	2 4	0.00140284	0.00461335	0.999999	-0.0140876	0.0168933
MEC	1 4	2 5	0.00214292	0.0052568	0.999993	-0.0155081	0.0197939
MEC	1 5	1 1	0.00496968	0.00402782	0.961785	-0.00855471	0.0184941
MEC	1 5	1 2	0.00372097	0.00443252	0.99736	-0.0111623	0.0186042
MEC	1 5	1 3	0.00249004	0.00478268	0.999944	-0.013569	0.018549
MEC	1 5	1 4	-0.00209702	0.00450166	0.999978	-0.0172125	0.0130184
MEC	1 5	2 1	0.00427569	0.00527064	0.997965	-0.0134218	0.0219732
MEC	1 5	2 2	0.00128081	0.00470615	1	-0.0145212	0.0170829
MEC	1 5	2 3	0.00217909	0.00407378	0.999929	-0.0114996	0.0158578
MEC	1 5	2 4	-0.000694179	0.00385451	1	-0.0136366	0.0122483
MEC	1 5	2 5	4.58953e-05	0.00424959	1	-0.0142232	0.0143149
MEC	2 1	1 1	0.000693991	0.00517555	1	-0.0166842	0.0180722
MEC	2 1	1 2	-0.000554714	0.00428194	1	-0.0149324	0.0138229
MEC	2 1	1 3	-0.00178565	0.00532867	0.999999	-0.019678	0.0161067
MEC	2 1	1 4	-0.00637271	0.00496049	0.951132	-0.0230288	0.0102833
MEC	2 1	1 5	-0.00427569	0.00527064	0.997965	-0.0219732	0.0134218
MEC	2 1	2 2	-0.00299487	0.00440207	0.999489	-0.0177759	0.0117861
MEC	2 1	2 3	-0.0020966	0.00522525	0.999994	-0.0196417	0.0154485
MEC	2 1	2 4	-0.00496987	0.00563905	0.996198	-0.0239043	0.0139646
MEC	2 1	2 5	-0.00422979	0.00570127	0.998982	-0.0233732	0.0149136
MEC	2 2	1 1	0.00368886	0.00468261	0.998376	-0.0120341	0.0194119
MEC	2 2	1 2	0.00244016	0.00317822	0.99867	-0.00823151	0.0131118
MEC	2 2	1 3	0.00120922	0.00370486	0.999999	-0.0112307	0.0136492
MEC	2 2	1 4	-0.00337784	0.00457058	0.999013	-0.0187247	0.011969
MEC	2 2	1 5	-0.00128081	0.00470615	1	-0.0170829	0.0145212
MEC	2 2	2 1	0.00299487	0.00440207	0.999489	-0.0117861	0.0177759
MEC	2 2	2 3	0.000898273	0.00373582	1	-0.0116457	0.0134422
MEC	2 2	2 4	-0.00197499	0.00392935	0.999958	-0.0151688	0.0112188
MEC	2 2	2 5	-0.00123492	0.00448928	1	-0.0163088	0.0138389
MEC	2 3	1 1	0.00279059	0.00409564	0.999483	-0.0109615	0.0165427
MEC	2 3	1 2	0.00154189	0.00441002	0.999998	-0.0132658	0.0163496
MEC	2 3	1 3	0.000310948	0.0042327	1	-0.0139014	0.0145233
MEC	2 3	1 4	-0.00427611	0.00415152	0.988335	-0.0182159	0.00966363
MEC	2 3	1 5	-0.00217909	0.00407378	0.999929	-0.0158578	0.0114996
MEC	2 3	2 1	0.0020966	0.00522525	0.999994	-0.0154485	0.0196417
MEC	2 3	2 2	-0.000898273	0.00373582	1	-0.0134422	0.0116457
MEC	2 3	2 4	-0.00287327	0.00337512	0.997066	-0.0142061	0.00845954
MEC	2 3	2 5	-0.00213319	0.00356747	0.999821	-0.0141118	0.00984545
MEC	2 4	1 1	0.00566386	0.00500361	0.977943	-0.011137	0.0224647
MEC	2 4	1 2	0.00441515	0.00500451	0.996169	-0.0123887	0.021219
MEC	2 4	1 3	0.00318421	0.00414818	0.998672	-0.0107443	0.0171127
MEC	2 4	1 4	-0.00140284	0.00461335	0.999999	-0.0168933	0.0140876
MEC	2 4	1 5	0.000694179	0.00385451	1	-0.0122483	0.0136366
MEC	2 4	2 1	0.00496987	0.00563905	0.996198	-0.0139646	0.0239043
MEC	2 4	2 2	0.00197499	0.00392935	0.999958	-0.0112188	0.0151688
MEC	2 4	2 3	0.00287327	0.00337512	0.997066	-0.00845954	0.0142061
MEC	2 4	2 5	0.000740074	0.00440036	1	-0.0140352	0.0155153
MEC	2 5	1 1	0.00492378	0.00379276	0.947985	-0.00781135	0.0176589
MEC	2 5	1 2	0.00367508	0.00488985	0.998874	-0.0127438	0.0200939
MEC	2 5	1 3	0.00244414	0.00541174	0.999983	-0.0157271	0.0206154
MEC	2 5	1 4	-0.00214292	0.0052568	0.999993	-0.0197939	0.0155081
MEC	2 5	1 5	-4.58953e-05	0.00424959	1	-0.0143149	0.0142232
MEC	2 5	2 1	0.00422979	0.00570127	0.998982	-0.0149136	0.0233732
MEC	2 5	2 2	0.00123492	0.00448928	1	-0.0138389	0.0163088
MEC	2 5	2 3	0.00213319	0.00356747	0.999821	-0.00984545	0.0141118
MEC	2 5	2 4	-0.000740074	0.00440036	1	-0.0155153	0.0140352
PoHoDays1
SumSq	DF	MeanSq	F	pValue	pValueGG	pValueHF	pValueLB
0.000436081	4	0.00010902	0.330805	0.855762	0.771098	0.825618	0.576761
0.0145006	44	0.00032956	1	0.5	0.5	0.5	0.5
PoHoDays2
SumSq	DF	MeanSq	F	pValue	pValueGG	pValueHF	pValueLB
0.0012281	4	0.000307024	1.18991	0.328546	0.328228	0.328706	0.298665
0.011353	44	0.000258023	1	0.5	0.5	0.5	0.5
PoHoDays3
SumSq	DF	MeanSq	F	pValue	pValueGG	pValueHF	pValueLB
0.000489578	4	0.000122395	1.55316	0.199527	0.214098	0.199527	0.23312
0.00441299	56	7.88034e-05	1	0.5	0.5	0.5	0.5
PoHoDays4
SumSq	DF	MeanSq	F	pValue	pValueGG	pValueHF	pValueLB
0.000226626	4	5.66566e-05	0.620373	0.649853	0.629658	0.649853	0.44404
0.00511429	56	9.13266e-05	1	0.5	0.5	0.5	0.5
PoHoDays5
SumSq	DF	MeanSq	F	pValue	pValueGG	pValueHF	pValueLB
5.0078e-05	4	1.25195e-05	0.120884	0.974423	0.906873	0.93616	0.733643
0.00538547	52	0.000103567	1	0.5	0.5	0.5	0.5
PoHoDays6
SumSq	DF	MeanSq	F	pValue	pValueGG	pValueHF	pValueLB
0.000124302	4	3.10754e-05	0.237968	0.91562	0.785577	0.819131	0.633802
0.00679051	52	0.000130587	1	0.5	0.5	0.5	0.5

## Sheet: Fig2i
Sheet1
Row	SumSq	DF	MeanSq	F	pValue	pValueGG	pValueHF	pValueLB
(Intercept)	20.5445	1	20.5445	628.173	4.67883e-23	4.67883e-23	4.67883e-23	4.67883e-23
Group	4.463	2	2.2315	68.231	1.88707e-12	1.88707e-12	1.88707e-12	1.88707e-12
Error	1.07927	33	0.0327051	1	0.5	0.5	0.5	0.5
(Intercept):Days	0.0499592	4	0.0124898	1.3798	0.244374	0.256429	0.254815	0.248542
Group:Days	0.108347	8	0.0135434	1.49619	0.164405	0.197897	0.191799	0.238784
Error(Days)	1.19485	132	0.00905189	1	0.5	0.5	0.5	0.5
Sheet2
Group_1	Group_2	Difference	StdErr	pValue	Lower	Upper
DG	LEC	0.360916	0.0374386	1.07693e-09	0.26905	0.452783
DG	MEC	0.300692	0.0300547	1.00485e-09	0.226943	0.37444
LEC	DG	-0.360916	0.0374386	1.07693e-09	-0.452783	-0.26905
LEC	MEC	-0.0602248	0.0370203	0.248805	-0.151065	0.0306153
MEC	DG	-0.300692	0.0300547	1.00485e-09	-0.37444	-0.226943
MEC	LEC	0.0602248	0.0370203	0.248805	-0.0306153	0.151065
Sheet3
Days_1	Days_2	Difference	StdErr	pValue	Lower	Upper
1	2	-0.0221756	0.0200899	0.803293	-0.0801211	0.0357699
1	3	-0.0404223	0.0231668	0.421758	-0.107243	0.026398
1	4	-0.0284667	0.0223451	0.708548	-0.0929171	0.0359837
1	5	-0.0522765	0.0261981	0.290465	-0.12784	0.0232871
2	1	0.0221756	0.0200899	0.803293	-0.0357699	0.0801211
2	3	-0.0182467	0.0169145	0.816013	-0.0670335	0.03054
2	4	-0.00629109	0.0183539	0.99688	-0.0592296	0.0466474
2	5	-0.0301009	0.0287771	0.832071	-0.113103	0.0529014
3	1	0.0404223	0.0231668	0.421758	-0.026398	0.107243
3	2	0.0182467	0.0169145	0.816013	-0.03054	0.0670335
3	4	0.0119556	0.0154334	0.936115	-0.0325591	0.0564704
3	5	-0.0118541	0.0331891	0.99634	-0.107582	0.0838736
4	1	0.0284667	0.0223451	0.708548	-0.0359837	0.0929171
4	2	0.00629109	0.0183539	0.99688	-0.0466474	0.0592296
4	3	-0.0119556	0.0154334	0.936115	-0.0564704	0.0325591
4	5	-0.0238098	0.0271054	0.902791	-0.10199	0.0543708
5	1	0.0522765	0.0261981	0.290465	-0.0232871	0.12784
5	2	0.0301009	0.0287771	0.832071	-0.0529014	0.113103
5	3	0.0118541	0.0331891	0.99634	-0.0838736	0.107582
5	4	0.0238098	0.0271054	0.902791	-0.0543708	0.10199
Sheet4
Days	Group_1	Group_2	Difference	StdErr	pValue	Lower	Upper
1	DG	LEC	0.267608	0.0462765	5.38052e-06	0.154055	0.381161
1	DG	MEC	0.244916	0.0371495	5.04978e-07	0.153759	0.336074
1	LEC	DG	-0.267608	0.0462765	5.38052e-06	-0.381161	-0.154055
1	LEC	MEC	-0.0226918	0.0457594	0.87376	-0.134976	0.0895925
1	MEC	DG	-0.244916	0.0371495	5.04978e-07	-0.336074	-0.153759
1	MEC	LEC	0.0226918	0.0457594	0.87376	-0.0895925	0.134976
2	DG	LEC	0.306603	0.0563486	1.47019e-05	0.168335	0.444871
2	DG	MEC	0.284841	0.0452351	1.19291e-06	0.173843	0.395839
2	LEC	DG	-0.306603	0.0563486	1.47019e-05	-0.444871	-0.168335
2	LEC	MEC	-0.0217619	0.055719	0.919561	-0.158485	0.114961
2	MEC	DG	-0.284841	0.0452351	1.19291e-06	-0.395839	-0.173843
2	MEC	LEC	0.0217619	0.055719	0.919561	-0.114961	0.158485
3	DG	LEC	0.374454	0.0485822	2.1981e-08	0.255244	0.493665
3	DG	MEC	0.310154	0.0390005	1.16033e-08	0.214455	0.405853
3	LEC	DG	-0.374454	0.0485822	2.1981e-08	-0.493665	-0.255244
3	LEC	MEC	-0.0643006	0.0480393	0.384479	-0.182179	0.053578
3	MEC	DG	-0.310154	0.0390005	1.16033e-08	-0.405853	-0.214455
3	MEC	LEC	0.0643006	0.0480393	0.384479	-0.053578	0.182179
4	DG	LEC	0.439597	0.044896	1.03873e-09	0.329431	0.549762
4	DG	MEC	0.322645	0.0360413	1.67146e-09	0.234207	0.411083
4	LEC	DG	-0.439597	0.044896	1.03873e-09	-0.549762	-0.329431
4	LEC	MEC	-0.116952	0.0443944	0.03321	-0.225886	-0.0080171
4	MEC	DG	-0.322645	0.0360413	1.67146e-09	-0.411083	-0.234207
4	MEC	LEC	0.116952	0.0443944	0.03321	0.0080171	0.225886
5	DG	LEC	0.416319	0.0712351	4.49081e-06	0.241523	0.591116
5	DG	MEC	0.340901	0.0571856	3.18495e-06	0.20058	0.481223
5	LEC	DG	-0.416319	0.0712351	4.49081e-06	-0.591116	-0.241523
5	LEC	MEC	-0.075418	0.0704391	0.538625	-0.248261	0.0974252
5	MEC	DG	-0.340901	0.0571856	3.18495e-06	-0.481223	-0.20058
5	MEC	LEC	0.075418	0.0704391	0.538625	-0.0974252	0.248261
Sheet5
Group	Days_1	Days_2	Difference	StdErr	pValue	Lower	Upper
DG	1	2	-0.0484823	0.0303891	0.510719	-0.136134	0.0391695
DG	1	3	-0.0977836	0.0350434	0.0618523	-0.19886	0.00329271
DG	1	4	-0.111706	0.0338006	0.0181871	-0.209197	-0.0142145
DG	1	5	-0.133842	0.0396288	0.0151453	-0.248144	-0.0195401
DG	2	1	0.0484823	0.0303891	0.510719	-0.0391695	0.136134
DG	2	3	-0.0493013	0.0255858	0.323661	-0.123099	0.0244964
DG	2	4	-0.0632237	0.0277632	0.177854	-0.143302	0.0168542
DG	2	5	-0.0853597	0.04353	0.306897	-0.210914	0.0401945
DG	3	1	0.0977836	0.0350434	0.0618523	-0.00329271	0.19886
DG	3	2	0.0493013	0.0255858	0.323661	-0.0244964	0.123099
DG	3	4	-0.0139224	0.0233455	0.974673	-0.081258	0.0534133
DG	3	5	-0.0360583	0.0502037	0.950797	-0.180862	0.108745
DG	4	1	0.111706	0.0338006	0.0181871	0.0142145	0.209197
DG	4	2	0.0632237	0.0277632	0.177854	-0.0168542	0.143302
DG	4	3	0.0139224	0.0233455	0.974673	-0.0534133	0.081258
DG	4	5	-0.022136	0.0410012	0.982429	-0.140397	0.0961246
DG	5	1	0.133842	0.0396288	0.0151453	0.0195401	0.248144
DG	5	2	0.0853597	0.04353	0.306897	-0.0401945	0.210914
DG	5	3	0.0360583	0.0502037	0.950797	-0.108745	0.180862
DG	5	4	0.022136	0.0410012	0.982429	-0.0961246	0.140397
LEC	1	2	-0.0094872	0.0429767	0.999444	-0.133446	0.114471
LEC	1	3	0.00906271	0.0495589	0.999736	-0.133881	0.152006
LEC	1	4	0.0602829	0.0478012	0.716118	-0.0775909	0.198157
LEC	1	5	0.0148693	0.0560435	0.998852	-0.146778	0.176517
LEC	2	1	0.0094872	0.0429767	0.999444	-0.114471	0.133446
LEC	2	3	0.0185499	0.0361839	0.985505	-0.0858158	0.122916
LEC	2	4	0.0697701	0.0392631	0.403491	-0.0434771	0.183017
LEC	2	5	0.0243565	0.0615607	0.994571	-0.153204	0.201917
LEC	3	1	-0.00906271	0.0495589	0.999736	-0.152006	0.133881
LEC	3	2	-0.0185499	0.0361839	0.985505	-0.122916	0.0858158
LEC	3	4	0.0512202	0.0330155	0.53781	-0.0440068	0.146447
LEC	3	5	0.00580664	0.0709988	0.999989	-0.198976	0.21059
LEC	4	1	-0.0602829	0.0478012	0.716118	-0.198157	0.0775909
LEC	4	2	-0.0697701	0.0392631	0.403491	-0.183017	0.0434771
LEC	4	3	-0.0512202	0.0330155	0.53781	-0.146447	0.0440068
LEC	4	5	-0.0454135	0.0579845	0.933683	-0.212659	0.121832
LEC	5	1	-0.0148693	0.0560435	0.998852	-0.176517	0.146778
LEC	5	2	-0.0243565	0.0615607	0.994571	-0.201917	0.153204
LEC	5	3	-0.00580664	0.0709988	0.999989	-0.21059	0.198976
LEC	5	4	0.0454135	0.0579845	0.933683	-0.121832	0.212659
MEC	1	2	-0.00855736	0.0293587	0.998341	-0.093237	0.0761223
MEC	1	3	-0.0325462	0.0338552	0.870302	-0.130195	0.0651028
MEC	1	4	-0.0339771	0.0326544	0.834699	-0.128163	0.0602087
MEC	1	5	-0.0378569	0.038285	0.858431	-0.148283	0.0725692
MEC	2	1	0.00855736	0.0293587	0.998341	-0.0761223	0.093237
MEC	2	3	-0.0239888	0.0247183	0.866408	-0.0952841	0.0473065
MEC	2	4	-0.0254197	0.0268218	0.875982	-0.102782	0.0519429
MEC	2	5	-0.0292995	0.0420539	0.955776	-0.150596	0.0919973
MEC	3	1	0.0325462	0.0338552	0.870302	-0.0651028	0.130195
MEC	3	2	0.0239888	0.0247183	0.866408	-0.0473065	0.0952841
MEC	3	4	-0.00143092	0.0225538	0.999996	-0.0664834	0.0636215
MEC	3	5	-0.00531074	0.0485014	0.999966	-0.145204	0.134583
MEC	4	1	0.0339771	0.0326544	0.834699	-0.0602087	0.128163
MEC	4	2	0.0254197	0.0268218	0.875982	-0.0519429	0.102782
MEC	4	3	0.00143092	0.0225538	0.999996	-0.0636215	0.0664834
MEC	4	5	-0.00387982	0.039611	0.999978	-0.11813	0.110371
MEC	5	1	0.0378569	0.038285	0.858431	-0.0725692	0.148283
MEC	5	2	0.0292995	0.0420539	0.955776	-0.0919973	0.150596
MEC	5	3	0.00531074	0.0485014	0.999966	-0.134583	0.145204
MEC	5	4	0.00387982	0.039611	0.999978	-0.110371	0.11813

## Sheet: Fig2g
rANOVA1
Row	SumSq	DF	MeanSq	F	pValue	pValueGG	pValueHF	pValueLB
(Intercept)	22.0532	1	22.0532	468.657	1.89868e-19	1.89868e-19	1.89868e-19	1.89868e-19
Group	3.64184	2	1.82092	38.6969	6.52359e-09	6.52359e-09	6.52359e-09	6.52359e-09
Error	1.36463	29	0.047056	1	0.5	0.5	0.5	0.5
(Intercept):Context	0.000386795	1	0.000386795	0.0421348	0.838797	0.838797	0.838797	0.838797
Group:Context	0.0219017	2	0.0109509	1.19291	0.317786	0.317786	0.317786	0.317786
Error(Context)	0.266218	29	0.00917994	1	0.5	0.5	0.5	0.5
(Intercept):Days	0.0441429	4	0.0110357	2.88133	0.0256616	0.0407414	0.0342489	0.10032
Group:Days	0.0861602	8	0.01077	2.81196	0.00693516	0.0152627	0.0113431	0.0765269
Error(Days)	0.444289	116	0.00383007	1	0.5	0.5	0.5	0.5
(Intercept):Context:Days	0.0163974	4	0.00409934	1.9525	0.106412	0.113606	0.106412	0.172917
Group:Context:Days	0.00882182	8	0.00110273	0.525226	0.835496	0.819758	0.835496	0.596941
Error(Context:Days)	0.243546	116	0.00209953	1	0.5	0.5	0.5	0.5
rANOVA2
Row	SumSq	DF	MeanSq	F	pValue	pValueGG	pValueHF	pValueLB
(Intercept)	22.0532	1	22.0532	468.657	1.89868e-19	1.89868e-19	1.89868e-19	1.89868e-19
Group	3.64184	2	1.82092	38.6969	6.52359e-09	6.52359e-09	6.52359e-09	6.52359e-09
Error	1.36463	29	0.047056	1	0.5	0.5	0.5	0.5
(Intercept):Context_Days	0.060927	9	0.00676967	1.85198	0.059508	0.100758	0.0824817	0.184036
Group:Context_Days	0.116884	18	0.00649354	1.77644	0.0282276	0.0640903	0.0468791	0.187165
Error(Context_Days)	0.954053	261	0.00365537	1	0.5	0.5	0.5	0.5
MainEff1
Group_1	Group_2	Difference	StdErr	pValue	Lower	Upper
DG	LEC	0.356474	0.0436423	1.65058e-08	0.248693	0.464255
DG	MEC	0.142307	0.0254916	1.47077e-05	0.0793515	0.205262
LEC	DG	-0.356474	0.0436423	1.65058e-08	-0.464255	-0.248693
LEC	MEC	-0.214167	0.0433848	8.76277e-05	-0.321313	-0.107022
MEC	DG	-0.142307	0.0254916	1.47077e-05	-0.205262	-0.0793515
MEC	LEC	0.214167	0.0433848	8.76277e-05	0.107022	0.321313
MainEff2
Days_1	Days_2	Difference	StdErr	pValue	Lower	Upper
1	2	-0.0306313	0.0138684	0.204986	-0.0709443	0.00968174
1	3	-0.04697	0.0184503	0.108027	-0.100602	0.00666182
1	4	-0.028092	0.0178698	0.526326	-0.0800363	0.0238524
1	5	-0.0307927	0.015932	0.323431	-0.0771041	0.0155186
2	1	0.0306313	0.0138684	0.204986	-0.00968174	0.0709443
2	3	-0.0163387	0.0135116	0.746118	-0.0556144	0.0229371
2	4	0.00253932	0.0120955	0.99954	-0.0326201	0.0376987
2	5	-0.000161437	0.0118104	1	-0.0344922	0.0341693
3	1	0.04697	0.0184503	0.108027	-0.00666182	0.100602
3	2	0.0163387	0.0135116	0.746118	-0.0229371	0.0556144
3	4	0.018878	0.0119787	0.52392	-0.0159418	0.0536979
3	5	0.0161772	0.0127563	0.712125	-0.020903	0.0532575
4	1	0.028092	0.0178698	0.526326	-0.0238524	0.0800363
4	2	-0.00253932	0.0120955	0.99954	-0.0376987	0.0326201
4	3	-0.018878	0.0119787	0.52392	-0.0536979	0.0159418
4	5	-0.00270076	0.0112143	0.99921	-0.0352987	0.0298971
5	1	0.0307927	0.015932	0.323431	-0.0155186	0.0771041
5	2	0.000161437	0.0118104	1	-0.0341693	0.0344922
5	3	-0.0161772	0.0127563	0.712125	-0.0532575	0.020903
5	4	0.00270076	0.0112143	0.99921	-0.0298971	0.0352987
MainEff3
Context_1	Context_2	Difference	StdErr	pValue	Lower	Upper
1	2	-0.0028468	0.0138687	0.838797	-0.0312115	0.0255179
2	1	0.0028468	0.0138687	0.838797	-0.0255179	0.0312115
MainEff4
Context_Days_1	Context_Days_2	Difference	StdErr	pValue	Lower	Upper
1 1	1 2	-0.0243897	0.0174577	0.918418	-0.0840951	0.0353158
1 1	1 3	-0.0193957	0.0200148	0.991926	-0.0878465	0.0490551
1 1	1 4	-0.0131535	0.020505	0.999653	-0.0832806	0.0569737
1 1	1 5	-0.0173568	0.0172774	0.989612	-0.0764455	0.041732
1 1	2 1	0.0220294	0.0177312	0.958519	-0.0386116	0.0826703
1 1	2 2	-0.0148436	0.0225226	0.999569	-0.091871	0.0621839
1 1	2 3	-0.0525149	0.0237067	0.469462	-0.133592	0.0285622
1 1	2 4	-0.0210011	0.021872	0.992436	-0.0958035	0.0538013
1 1	2 5	-0.0221994	0.0226262	0.991191	-0.0995813	0.0551825
1 2	1 1	0.0243897	0.0174577	0.918418	-0.0353158	0.0840951
1 2	1 3	0.00499399	0.0162646	0.999999	-0.0506311	0.060619
1 2	1 4	0.0112362	0.0145886	0.998528	-0.038657	0.0611293
1 2	1 5	0.00703292	0.0145747	0.999967	-0.0428125	0.0568784
1 2	2 1	0.046419	0.0194009	0.365753	-0.0199321	0.11277
1 2	2 2	0.00954611	0.0203381	0.999974	-0.0600104	0.0791026
1 2	2 3	-0.0281253	0.0186199	0.877146	-0.0918055	0.035555
1 2	2 4	0.00338857	0.0174168	1	-0.056177	0.0629542
1 2	2 5	0.00219031	0.0182875	1	-0.060353	0.0647336
1 3	1 1	0.0193957	0.0200148	0.991926	-0.0490551	0.0878465
1 3	1 2	-0.00499399	0.0162646	0.999999	-0.060619	0.0506311
1 3	1 4	0.00624219	0.0156096	0.999993	-0.0471427	0.0596271
1 3	1 5	0.00203893	0.0161167	1	-0.0530802	0.0571581
1 3	2 1	0.041425	0.0267054	0.859883	-0.0499076	0.132758
1 3	2 2	0.00455211	0.0258127	1	-0.0837274	0.0928317
1 3	2 3	-0.0331192	0.0218766	0.875744	-0.107937	0.0416988
1 3	2 4	-0.00160542	0.0193886	1	-0.0679146	0.0647037
1 3	2 5	-0.00280368	0.0204289	1	-0.0726707	0.0670633
1 4	1 1	0.0131535	0.020505	0.999653	-0.0569737	0.0832806
1 4	1 2	-0.0112362	0.0145886	0.998528	-0.0611293	0.038657
1 4	1 3	-0.00624219	0.0156096	0.999993	-0.0596271	0.0471427
1 4	1 5	-0.00420326	0.0132787	0.999999	-0.0496166	0.0412101
1 4	2 1	0.0351829	0.0219858	0.837421	-0.0400087	0.110374
1 4	2 2	-0.00169008	0.0222724	1	-0.0778617	0.0744815
1 4	2 3	-0.0393614	0.0210279	0.686496	-0.111277	0.032554
1 4	2 4	-0.00784762	0.015881	0.99996	-0.0621606	0.0464654
1 4	2 5	-0.00904587	0.0187812	0.999968	-0.0732778	0.055186
1 5	1 1	0.0173568	0.0172774	0.989612	-0.041732	0.0764455
1 5	1 2	-0.00703292	0.0145747	0.999967	-0.0568784	0.0428125
1 5	1 3	-0.00203893	0.0161167	1	-0.0571581	0.0530802
1 5	1 4	0.00420326	0.0132787	0.999999	-0.0412101	0.0496166
1 5	2 1	0.0393861	0.0213315	0.702115	-0.0335677	0.11234
1 5	2 2	0.00251318	0.0217126	1	-0.0717442	0.0767705
1 5	2 3	-0.0351582	0.022656	0.859601	-0.112642	0.0423254
1 5	2 4	-0.00364436	0.019279	1	-0.0695787	0.06229
1 5	2 5	-0.00484261	0.0195624	1	-0.071746	0.0620608
2 1	1 1	-0.0220294	0.0177312	0.958519	-0.0826703	0.0386116
2 1	1 2	-0.046419	0.0194009	0.365753	-0.11277	0.0199321
2 1	1 3	-0.041425	0.0267054	0.859883	-0.132758	0.0499076
2 1	1 4	-0.0351829	0.0219858	0.837421	-0.110374	0.0400087
2 1	1 5	-0.0393861	0.0213315	0.702115	-0.11234	0.0335677
2 1	2 2	-0.0368729	0.0175766	0.543101	-0.096985	0.0232391
2 1	2 3	-0.0745443	0.021883	0.0515602	-0.149384	0.000295553
2 1	2 4	-0.0430305	0.0214875	0.604037	-0.116518	0.0304568
2 1	2 5	-0.0442287	0.0211401	0.546719	-0.116528	0.0280707
2 2	1 1	0.0148436	0.0225226	0.999569	-0.0621839	0.091871
2 2	1 2	-0.00954611	0.0203381	0.999974	-0.0791026	0.0600104
2 2	1 3	-0.00455211	0.0258127	1	-0.0928317	0.0837274
2 2	1 4	0.00169008	0.0222724	1	-0.0744815	0.0778617
2 2	1 5	-0.00251318	0.0217126	1	-0.0767705	0.0717442
2 2	2 1	0.0368729	0.0175766	0.543101	-0.0232391	0.096985
2 2	2 3	-0.0376714	0.0185726	0.587556	-0.10119	0.0258471
2 2	2 4	-0.00615754	0.0154537	0.999994	-0.0590092	0.0466941
2 2	2 5	-0.0073558	0.0183297	0.999993	-0.0700434	0.0553318
2 3	1 1	0.0525149	0.0237067	0.469462	-0.0285622	0.133592
2 3	1 2	0.0281253	0.0186199	0.877146	-0.035555	0.0918055
2 3	1 3	0.0331192	0.0218766	0.875744	-0.0416988	0.107937
2 3	1 4	0.0393614	0.0210279	0.686496	-0.032554	0.111277
2 3	1 5	0.0351582	0.022656	0.859601	-0.0423254	0.112642
2 3	2 1	0.0745443	0.021883	0.0515602	-0.000295553	0.149384
2 3	2 2	0.0376714	0.0185726	0.587556	-0.0258471	0.10119
2 3	2 4	0.0315138	0.0155884	0.591849	-0.0217984	0.0848261
2 3	2 5	0.0303156	0.0179383	0.792031	-0.0310334	0.0916645
2 4	1 1	0.0210011	0.021872	0.992436	-0.0538013	0.0958035
2 4	1 2	-0.00338857	0.0174168	1	-0.0629542	0.056177
2 4	1 3	0.00160542	0.0193886	1	-0.0647037	0.0679146
2 4	1 4	0.00784762	0.015881	0.99996	-0.0464654	0.0621606
2 4	1 5	0.00364436	0.019279	1	-0.06229	0.0695787
2 4	2 1	0.0430305	0.0214875	0.604037	-0.0304568	0.116518
2 4	2 2	0.00615754	0.0154537	0.999994	-0.0466941	0.0590092
2 4	2 3	-0.0315138	0.0155884	0.591849	-0.0848261	0.0217984
2 4	2 5	-0.00119826	0.0154011	1	-0.05387	0.0514735
2 5	1 1	0.0221994	0.0226262	0.991191	-0.0551825	0.0995813
2 5	1 2	-0.00219031	0.0182875	1	-0.0647336	0.060353
2 5	1 3	0.00280368	0.0204289	1	-0.0670633	0.0726707
2 5	1 4	0.00904587	0.0187812	0.999968	-0.055186	0.0732778
2 5	1 5	0.00484261	0.0195624	1	-0.0620608	0.071746
2 5	2 1	0.0442287	0.0211401	0.546719	-0.0280707	0.116528
2 5	2 2	0.0073558	0.0183297	0.999993	-0.0553318	0.0700434
2 5	2 3	-0.0303156	0.0179383	0.792031	-0.0916645	0.0310334
2 5	2 4	0.00119826	0.0154011	1	-0.0514735	0.05387
2ways1
Group	Context_1	Context_2	Difference	StdErr	pValue	Lower	Upper
DG	1	2	0.0200479	0.0161952	0.225684	-0.013075	0.0531708
DG	2	1	-0.0200479	0.0161952	0.225684	-0.0531708	0.013075
LEC	1	2	-0.0158455	0.0349856	0.65398	-0.0873991	0.0557081
LEC	2	1	0.0158455	0.0349856	0.65398	-0.0557081	0.0873991
MEC	1	2	-0.0127428	0.015646	0.422029	-0.0447425	0.0192569
MEC	2	1	0.0127428	0.015646	0.422029	-0.0192569	0.0447425
2ways2
Context	Group_1	Group_2	Difference	StdErr	pValue	Lower	Upper
1	DG	LEC	0.374421	0.0392838	1.53504e-09	0.277404	0.471438
1	DG	MEC	0.158702	0.0229458	3.95112e-07	0.102034	0.21537
1	LEC	DG	-0.374421	0.0392838	1.53504e-09	-0.471438	-0.277404
1	LEC	MEC	-0.215719	0.039052	1.72879e-05	-0.312163	-0.119274
1	MEC	DG	-0.158702	0.0229458	3.95112e-07	-0.21537	-0.102034
1	MEC	LEC	0.215719	0.039052	1.72879e-05	0.119274	0.312163
2	DG	LEC	0.338527	0.0548564	2.92903e-06	0.203052	0.474003
2	DG	MEC	0.125911	0.0320418	0.00136627	0.0467795	0.205043
2	LEC	DG	-0.338527	0.0548564	2.92903e-06	-0.474003	-0.203052
2	LEC	MEC	-0.212616	0.0545327	0.00148295	-0.347293	-0.0779393
2	MEC	DG	-0.125911	0.0320418	0.00136627	-0.205043	-0.0467795
2	MEC	LEC	0.212616	0.0545327	0.00148295	0.0779393	0.347293
2ways3
Days	Context_1	Context_2	Difference	StdErr	pValue	Lower	Upper
1	1	2	0.0220294	0.0177312	0.224041	-0.0142351	0.0582938
1	2	1	-0.0220294	0.0177312	0.224041	-0.0582938	0.0142351
2	1	2	0.00954611	0.0203381	0.642315	-0.03205	0.0511422
2	2	1	-0.00954611	0.0203381	0.642315	-0.0511422	0.03205
3	1	2	-0.0331192	0.0218766	0.140872	-0.0778619	0.0116234
3	2	1	0.0331192	0.0218766	0.140872	-0.0116234	0.0778619
4	1	2	-0.00784762	0.015881	0.624921	-0.0403278	0.0246326
4	2	1	0.00784762	0.015881	0.624921	-0.0246326	0.0403278
5	1	2	-0.00484261	0.0195624	0.806229	-0.0448521	0.0351669
5	2	1	0.00484261	0.0195624	0.806229	-0.0351669	0.0448521
2ways4
Context	Days_1	Days_2	Difference	StdErr	pValue	Lower	Upper
1	1	2	-0.0243897	0.0174577	0.634347	-0.0751361	0.0263567
1	1	3	-0.0193957	0.0200148	0.866743	-0.0775751	0.0387837
1	1	4	-0.0131535	0.020505	0.966865	-0.0727577	0.0464508
1	1	5	-0.0173568	0.0172774	0.851121	-0.067579	0.0328655
1	2	1	0.0243897	0.0174577	0.634347	-0.0263567	0.0751361
1	2	3	0.00499399	0.0162646	0.997952	-0.0422843	0.0522722
1	2	4	0.0112362	0.0145886	0.93712	-0.0311703	0.0536426
1	2	5	0.00703292	0.0145747	0.988376	-0.035333	0.0493988
1	3	1	0.0193957	0.0200148	0.866743	-0.0387837	0.0775751
1	3	2	-0.00499399	0.0162646	0.997952	-0.0522722	0.0422843
1	3	4	0.00624219	0.0156096	0.994306	-0.039132	0.0516164
1	3	5	0.00203893	0.0161167	0.999938	-0.0448093	0.0488872
1	4	1	0.0131535	0.020505	0.966865	-0.0464508	0.0727577
1	4	2	-0.0112362	0.0145886	0.93712	-0.0536426	0.0311703
1	4	3	-0.00624219	0.0156096	0.994306	-0.0516164	0.039132
1	4	5	-0.00420326	0.0132787	0.997694	-0.0428021	0.0343956
1	5	1	0.0173568	0.0172774	0.851121	-0.0328655	0.067579
1	5	2	-0.00703292	0.0145747	0.988376	-0.0493988	0.035333
1	5	3	-0.00203893	0.0161167	0.999938	-0.0488872	0.0448093
1	5	4	0.00420326	0.0132787	0.997694	-0.0343956	0.0428021
2	1	2	-0.0368729	0.0175766	0.248185	-0.0879649	0.014219
2	1	3	-0.0745443	0.021883	0.0154245	-0.138154	-0.0109345
2	1	4	-0.0430305	0.0214875	0.290034	-0.105491	0.0194297
2	1	5	-0.0442287	0.0211401	0.250555	-0.105679	0.0172218
2	2	1	0.0368729	0.0175766	0.248185	-0.014219	0.0879649
2	2	3	-0.0376714	0.0185726	0.278295	-0.0916586	0.0163158
2	2	4	-0.00615754	0.0154537	0.994385	-0.0510786	0.0387635
2	2	5	-0.0073558	0.0183297	0.994229	-0.0606368	0.0459252
2	3	1	0.0745443	0.021883	0.0154245	0.0109345	0.138154
2	3	2	0.0376714	0.0185726	0.278295	-0.0163158	0.0916586
2	3	4	0.0315138	0.0155884	0.281321	-0.0137987	0.0768263
2	3	5	0.0303156	0.0179383	0.455474	-0.0218277	0.0824589
2	4	1	0.0430305	0.0214875	0.290034	-0.0194297	0.105491
2	4	2	0.00615754	0.0154537	0.994385	-0.0387635	0.0510786
2	4	3	-0.0315138	0.0155884	0.281321	-0.0768263	0.0137987
2	4	5	-0.00119826	0.0154011	0.999991	-0.0459664	0.0435699
2	5	1	0.0442287	0.0211401	0.250555	-0.0172218	0.105679
2	5	2	0.0073558	0.0183297	0.994229	-0.0459252	0.0606368
2	5	3	-0.0303156	0.0179383	0.455474	-0.0824589	0.0218277
2	5	4	0.00119826	0.0154011	0.999991	-0.0435699	0.0459664
2ways5
Days	Group_1	Group_2	Difference	StdErr	pValue	Lower	Upper
1	DG	LEC	0.347461	0.0501985	3.89558e-07	0.223489	0.471434
1	DG	MEC	0.108064	0.0293211	0.00260636	0.0356508	0.180476
1	LEC	DG	-0.347461	0.0501985	3.89558e-07	-0.471434	-0.223489
1	LEC	MEC	-0.239398	0.0499024	0.000128652	-0.362639	-0.116157
1	MEC	DG	-0.108064	0.0293211	0.00260636	-0.180476	-0.0356508
1	MEC	LEC	0.239398	0.0499024	0.000128652	0.116157	0.362639
2	DG	LEC	0.308194	0.0530265	7.8198e-06	0.177238	0.439151
2	DG	MEC	0.123937	0.0309729	0.00112736	0.0474444	0.200429
2	LEC	DG	-0.308194	0.0530265	7.8198e-06	-0.439151	-0.177238
2	LEC	MEC	-0.184258	0.0527136	0.00427141	-0.314442	-0.0540735
2	MEC	DG	-0.123937	0.0309729	0.00112736	-0.200429	-0.0474444
2	MEC	LEC	0.184258	0.0527136	0.00427141	0.0540735	0.314442
3	DG	LEC	0.321349	0.0578877	1.60312e-05	0.178387	0.464311
3	DG	MEC	0.165194	0.0338124	0.000100839	0.0816892	0.248698
3	LEC	DG	-0.321349	0.0578877	1.60312e-05	-0.464311	-0.178387
3	LEC	MEC	-0.156155	0.0575461	0.0289766	-0.298274	-0.0140361
3	MEC	DG	-0.165194	0.0338124	0.000100839	-0.248698	-0.0816892
3	MEC	LEC	0.156155	0.0575461	0.0289766	0.0140361	0.298274
4	DG	LEC	0.398934	0.0459579	5.33796e-09	0.285434	0.512434
4	DG	MEC	0.177049	0.0268441	9.29987e-07	0.110753	0.243344
4	LEC	DG	-0.398934	0.0459579	5.33796e-09	-0.512434	-0.285434
4	LEC	MEC	-0.221885	0.0456867	0.000109223	-0.334715	-0.109055
4	MEC	DG	-0.177049	0.0268441	9.29987e-07	-0.243344	-0.110753
4	MEC	LEC	0.221885	0.0456867	0.000109223	0.109055	0.334715
5	DG	LEC	0.406433	0.0427665	1.5734e-09	0.300814	0.512051
5	DG	MEC	0.137291	0.0249801	1.86683e-05	0.0755994	0.198983
5	LEC	DG	-0.406433	0.0427665	1.5734e-09	-0.512051	-0.300814
5	LEC	MEC	-0.269141	0.0425142	1.89956e-06	-0.374136	-0.164146
5	MEC	DG	-0.137291	0.0249801	1.86683e-05	-0.198983	-0.0755994
5	MEC	LEC	0.269141	0.0425142	1.89956e-06	0.164146	0.374136
2ways6
Group	Days_1	Days_2	Difference	StdErr	pValue	Lower	Upper
DG	1	2	-0.0228332	0.0161949	0.626441	-0.0699087	0.0242423
DG	1	3	-0.0573091	0.0215454	0.0853962	-0.119938	0.00531933
DG	1	4	-0.0682445	0.0208675	0.0214749	-0.128902	-0.00758652
DG	1	5	-0.0601924	0.0186045	0.0233556	-0.114272	-0.00611239
DG	2	1	0.0228332	0.0161949	0.626441	-0.0242423	0.0699087
DG	2	3	-0.0344759	0.0157781	0.213711	-0.0803401	0.0113883
DG	2	4	-0.0454112	0.0141245	0.0245144	-0.0864686	-0.0043539
DG	2	5	-0.0373591	0.0137916	0.0770225	-0.0774488	0.00273055
DG	3	1	0.0573091	0.0215454	0.0853962	-0.00531933	0.119938
DG	3	2	0.0344759	0.0157781	0.213711	-0.0113883	0.0803401
DG	3	4	-0.0109353	0.0139881	0.933849	-0.0515962	0.0297255
DG	3	5	-0.00288324	0.0148961	0.999667	-0.0461836	0.0404171
DG	4	1	0.0682445	0.0208675	0.0214749	0.00758652	0.128902
DG	4	2	0.0454112	0.0141245	0.0245144	0.0043539	0.0864686
DG	4	3	0.0109353	0.0139881	0.933849	-0.0297255	0.0515962
DG	4	5	0.0080521	0.0130955	0.971551	-0.030014	0.0461183
DG	5	1	0.0601924	0.0186045	0.0233556	0.00611239	0.114272
DG	5	2	0.0373591	0.0137916	0.0770225	-0.00273055	0.0774488
DG	5	3	0.00288324	0.0148961	0.999667	-0.0404171	0.0461836
DG	5	4	-0.0080521	0.0130955	0.971551	-0.0461183	0.030014
LEC	1	2	-0.0621005	0.0349849	0.406692	-0.163795	0.0395942
LEC	1	3	-0.0834219	0.0465433	0.397082	-0.218715	0.051871
LEC	1	4	-0.016772	0.0450789	0.995685	-0.147808	0.114264
LEC	1	5	-0.00122129	0.0401904	1	-0.118047	0.115605
LEC	2	1	0.0621005	0.0349849	0.406692	-0.0395942	0.163795
LEC	2	3	-0.0213214	0.0340847	0.969729	-0.120399	0.0777565
LEC	2	4	0.0453285	0.0305124	0.579628	-0.0433655	0.134022
LEC	2	5	0.0608792	0.0297933	0.271575	-0.0257244	0.147483
LEC	3	1	0.0834219	0.0465433	0.397082	-0.051871	0.218715
LEC	3	2	0.0213214	0.0340847	0.969729	-0.0777565	0.120399
LEC	3	4	0.0666499	0.0302177	0.206095	-0.0211875	0.154487
LEC	3	5	0.0822006	0.0321793	0.10614	-0.0113389	0.17574
LEC	4	1	0.016772	0.0450789	0.995685	-0.114264	0.147808
LEC	4	2	-0.0453285	0.0305124	0.579628	-0.134022	0.0433655
LEC	4	3	-0.0666499	0.0302177	0.206095	-0.154487	0.0211875
LEC	4	5	0.0155507	0.0282894	0.981111	-0.0666816	0.097783
LEC	5	1	0.00122129	0.0401904	1	-0.115605	0.118047
LEC	5	2	-0.0608792	0.0297933	0.271575	-0.147483	0.0257244
LEC	5	3	-0.0822006	0.0321793	0.10614	-0.17574	0.0113389
LEC	5	4	-0.0155507	0.0282894	0.981111	-0.097783	0.0666816
MEC	1	2	-0.0069602	0.0156457	0.99145	-0.0524394	0.038519
MEC	1	3	-0.000178911	0.0208148	1	-0.0606837	0.0603259
MEC	1	4	0.000740516	0.0201599	1	-0.0578606	0.0593417
MEC	1	5	-0.0309646	0.0179737	0.436404	-0.0832108	0.0212817
MEC	2	1	0.0069602	0.0156457	0.99145	-0.038519	0.0524394
MEC	2	3	0.00678129	0.0152431	0.991449	-0.0375277	0.0510903
MEC	2	4	0.00770071	0.0136456	0.979191	-0.0319644	0.0473659
MEC	2	5	-0.0240044	0.0133239	0.391987	-0.0627347	0.0147259
MEC	3	1	0.000178911	0.0208148	1	-0.0603259	0.0606837
MEC	3	2	-0.00678129	0.0152431	0.991449	-0.0510903	0.0375277
MEC	3	4	0.000919427	0.0135138	0.999995	-0.0383627	0.0402015
MEC	3	5	-0.0307856	0.014391	0.231368	-0.0726178	0.0110465
MEC	4	1	-0.000740516	0.0201599	1	-0.0593417	0.0578606
MEC	4	2	-0.00770071	0.0136456	0.979191	-0.0473659	0.0319644
MEC	4	3	-0.000919427	0.0135138	0.999995	-0.0402015	0.0383627
MEC	4	5	-0.0317051	0.0126514	0.116992	-0.0684805	0.00507032
MEC	5	1	0.0309646	0.0179737	0.436404	-0.0212817	0.0832108
MEC	5	2	0.0240044	0.0133239	0.391987	-0.0147259	0.0627347
MEC	5	3	0.0307856	0.014391	0.231368	-0.0110465	0.0726178
MEC	5	4	0.0317051	0.0126514	0.116992	-0.00507032	0.0684805
3ways1
Context_Days	Group_1	Group_2	Difference	StdErr	pValue	Lower	Upper
1 1	DG	LEC	0.372933	0.052889	2.76769e-07	0.242316	0.503551
1 1	DG	MEC	0.123935	0.0308926	0.00109649	0.0476413	0.200229
1 1	LEC	DG	-0.372933	0.052889	2.76769e-07	-0.503551	-0.242316
1 1	LEC	MEC	-0.248998	0.052577	0.000152395	-0.378845	-0.119151
1 1	MEC	DG	-0.123935	0.0308926	0.00109649	-0.200229	-0.0476413
1 1	MEC	LEC	0.248998	0.052577	0.000152395	0.119151	0.378845
1 2	DG	LEC	0.322264	0.0515047	2.31945e-06	0.195066	0.449463
1 2	DG	MEC	0.13385	0.0300841	0.000334868	0.0595531	0.208147
1 2	LEC	DG	-0.322264	0.0515047	2.31945e-06	-0.449463	-0.195066
1 2	LEC	MEC	-0.188414	0.0512009	0.00264502	-0.314862	-0.061966
1 2	MEC	DG	-0.13385	0.0300841	0.000334868	-0.208147	-0.0595531
1 2	MEC	LEC	0.188414	0.0512009	0.00264502	0.061966	0.314862
1 3	DG	LEC	0.362247	0.054777	8.8686e-07	0.226967	0.497527
1 3	DG	MEC	0.179257	0.0319954	1.39159e-05	0.100239	0.258274
1 3	LEC	DG	-0.362247	0.054777	8.8686e-07	-0.497527	-0.226967
1 3	LEC	MEC	-0.18299	0.0544538	0.00603204	-0.317472	-0.0485085
1 3	MEC	DG	-0.179257	0.0319954	1.39159e-05	-0.258274	-0.100239
1 3	MEC	LEC	0.18299	0.0544538	0.00603204	0.0485085	0.317472
1 4	DG	LEC	0.412683	0.0425848	1.35682e-09	0.307514	0.517852
1 4	DG	MEC	0.203637	0.0248739	1.57951e-08	0.142207	0.265067
1 4	LEC	DG	-0.412683	0.0425848	1.35682e-09	-0.517852	-0.307514
1 4	LEC	MEC	-0.209046	0.0423335	8.72378e-05	-0.313595	-0.104497
1 4	MEC	DG	-0.203637	0.0248739	1.57951e-08	-0.265067	-0.142207
1 4	MEC	LEC	0.209046	0.0423335	8.72378e-05	0.104497	0.313595
1 5	DG	LEC	0.401977	0.0420697	1.50397e-09	0.298079	0.505874
1 5	DG	MEC	0.152832	0.0245731	2.56824e-06	0.0921449	0.213519
1 5	LEC	DG	-0.401977	0.0420697	1.50397e-09	-0.505874	-0.298079
1 5	LEC	MEC	-0.249145	0.0418215	5.25097e-06	-0.352429	-0.14586
1 5	MEC	DG	-0.152832	0.0245731	2.56824e-06	-0.213519	-0.0921449
1 5	MEC	LEC	0.249145	0.0418215	5.25097e-06	0.14586	0.352429
2 1	DG	LEC	0.32199	0.0587984	1.9721e-05	0.176778	0.467201
2 1	DG	MEC	0.092192	0.0343443	0.0309807	0.00737356	0.17701
2 1	LEC	DG	-0.32199	0.0587984	1.9721e-05	-0.467201	-0.176778
2 1	LEC	MEC	-0.229798	0.0584515	0.00135964	-0.374152	-0.085443
2 1	MEC	DG	-0.092192	0.0343443	0.0309807	-0.17701	-0.00737356
2 1	MEC	LEC	0.229798	0.0584515	0.00135964	0.085443	0.374152
2 2	DG	LEC	0.294124	0.0675946	0.000437522	0.127189	0.461059
2 2	DG	MEC	0.114023	0.0394822	0.0192848	0.016516	0.21153
2 2	LEC	DG	-0.294124	0.0675946	0.000437522	-0.461059	-0.127189
2 2	LEC	MEC	-0.180101	0.0671958	0.0312717	-0.346051	-0.0141512
2 2	MEC	DG	-0.114023	0.0394822	0.0192848	-0.21153	-0.016516
2 2	MEC	LEC	0.180101	0.0671958	0.0312717	0.0141512	0.346051
2 3	DG	LEC	0.28045	0.0745018	0.00211845	0.0964569	0.464443
2 3	DG	MEC	0.151131	0.0435168	0.00452606	0.0436598	0.258602
2 3	LEC	DG	-0.28045	0.0745018	0.00211845	-0.464443	-0.0964569
2 3	LEC	MEC	-0.129319	0.0740623	0.205673	-0.312227	0.0535884
2 3	MEC	DG	-0.151131	0.0435168	0.00452606	-0.258602	-0.0436598
2 3	MEC	LEC	0.129319	0.0740623	0.205673	-0.0535884	0.312227
2 4	DG	LEC	0.385185	0.0581826	8.70016e-07	0.241494	0.528875
2 4	DG	MEC	0.15046	0.0339847	0.000355538	0.0665301	0.23439
2 4	LEC	DG	-0.385185	0.0581826	8.70016e-07	-0.528875	-0.241494
2 4	LEC	MEC	-0.234725	0.0578394	0.000967958	-0.377567	-0.0918817
2 4	MEC	DG	-0.15046	0.0339847	0.000355538	-0.23439	-0.0665301
2 4	MEC	LEC	0.234725	0.0578394	0.000967958	0.0918817	0.377567
2 5	DG	LEC	0.410888	0.0580228	2.55607e-07	0.267592	0.554184
2 5	DG	MEC	0.121751	0.0338913	0.00332364	0.0380515	0.205451
2 5	LEC	DG	-0.410888	0.0580228	2.55607e-07	-0.554184	-0.267592
2 5	LEC	MEC	-0.289137	0.0576805	7.09764e-05	-0.431588	-0.146687
2 5	MEC	DG	-0.121751	0.0338913	0.00332364	-0.205451	-0.0380515
2 5	MEC	LEC	0.289137	0.0576805	7.09764e-05	0.146687	0.431588
3ways2
Group	Context_Days_1	Context_Days_2	Difference	StdErr	pValue	Lower	Upper
DG	1 1	1 2	-0.010805	0.0203862	0.999928	-0.0805259	0.058916
DG	1 1	1 3	-0.0342741	0.0233723	0.894384	-0.114207	0.0456592
DG	1 1	1 4	-0.0529706	0.0239447	0.471296	-0.134861	0.0289202
DG	1 1	1 5	-0.03667	0.0201757	0.719524	-0.105671	0.0323308
DG	1 1	2 1	0.0495917	0.0207056	0.364404	-0.0212217	0.120405
DG	1 1	2 2	0.0147302	0.0263007	0.999886	-0.0752185	0.104679
DG	1 1	2 3	-0.0307524	0.0276835	0.979526	-0.12543	0.0639252
DG	1 1	2 4	-0.0339266	0.025541	0.938485	-0.121277	0.0534238
DG	1 1	2 5	-0.034123	0.0264218	0.947742	-0.124486	0.0562396
DG	1 2	1 1	0.010805	0.0203862	0.999928	-0.058916	0.0805259
DG	1 2	1 3	-0.0234692	0.018993	0.959863	-0.0884252	0.0414869
DG	1 2	1 4	-0.0421657	0.0170358	0.322009	-0.100428	0.016097
DG	1 2	1 5	-0.0258651	0.0170195	0.87334	-0.084072	0.0323419
DG	1 2	2 1	0.0603967	0.0226554	0.233847	-0.0170848	0.137878
DG	1 2	2 2	0.0255351	0.0237498	0.983504	-0.0556893	0.10676
DG	1 2	2 3	-0.0199475	0.0217434	0.994544	-0.09431	0.0544151
DG	1 2	2 4	-0.0231216	0.0203385	0.976204	-0.0926793	0.046436
DG	1 2	2 5	-0.0233181	0.0213552	0.981719	-0.0963529	0.0497168
DG	1 3	1 1	0.0342741	0.0233723	0.894384	-0.0456592	0.114207
DG	1 3	1 2	0.0234692	0.018993	0.959863	-0.0414869	0.0884252
DG	1 3	1 4	-0.0186965	0.0182281	0.98801	-0.0810366	0.0436436
DG	1 3	1 5	-0.00239588	0.0188202	1	-0.0667612	0.0619694
DG	1 3	2 1	0.0838658	0.0311852	0.224336	-0.0227877	0.190519
DG	1 3	2 2	0.0490043	0.0301427	0.825073	-0.054084	0.152093
DG	1 3	2 3	0.00352172	0.0255464	1	-0.083847	0.0908904
DG	1 3	2 4	0.000347532	0.022641	1	-0.0770849	0.0777799
DG	1 3	2 5	0.000151127	0.0238558	1	-0.081436	0.0817382
DG	1 4	1 1	0.0529706	0.0239447	0.471296	-0.0289202	0.134861
DG	1 4	1 2	0.0421657	0.0170358	0.322009	-0.016097	0.100428
DG	1 4	1 3	0.0186965	0.0182281	0.98801	-0.0436436	0.0810366
DG	1 4	1 5	0.0163006	0.0155062	0.985823	-0.0367308	0.069332
DG	1 4	2 1	0.102562	0.0256739	0.0125773	0.0147575	0.190367
DG	1 4	2 2	0.0677008	0.0260085	0.26082	-0.0212485	0.15665
DG	1 4	2 3	0.0222182	0.0245553	0.995064	-0.0617609	0.106197
DG	1 4	2 4	0.019044	0.018545	0.987913	-0.0443799	0.0824679
DG	1 4	2 5	0.0188476	0.0219317	0.996622	-0.0561591	0.0938543
DG	1 5	1 1	0.03667	0.0201757	0.719524	-0.0323308	0.105671
DG	1 5	1 2	0.0258651	0.0170195	0.87334	-0.0323419	0.084072
DG	1 5	1 3	0.00239588	0.0188202	1	-0.0619694	0.0667612
DG	1 5	1 4	-0.0163006	0.0155062	0.985823	-0.069332	0.0367308
DG	1 5	2 1	0.0862617	0.0249098	0.0453174	0.00107003	0.171453
DG	1 5	2 2	0.0514002	0.0253549	0.58826	-0.0353137	0.138114
DG	1 5	2 3	0.0059176	0.0264565	1	-0.0845638	0.096399
DG	1 5	2 4	0.00274341	0.022513	1	-0.0742513	0.0797381
DG	1 5	2 5	0.00254701	0.0228439	1	-0.0755793	0.0806734
DG	2 1	1 1	-0.0495917	0.0207056	0.364404	-0.120405	0.0212217
DG	2 1	1 2	-0.0603967	0.0226554	0.233847	-0.137878	0.0170848
DG	2 1	1 3	-0.0838658	0.0311852	0.224336	-0.190519	0.0227877
DG	2 1	1 4	-0.102562	0.0256739	0.0125773	-0.190367	-0.0147575
DG	2 1	1 5	-0.0862617	0.0249098	0.0453174	-0.171453	-0.00107003
DG	2 1	2 2	-0.0348615	0.020525	0.78747	-0.105057	0.0353342
DG	2 1	2 3	-0.0803441	0.0255538	0.0918403	-0.167738	0.00704998
DG	2 1	2 4	-0.0835183	0.025092	0.0614604	-0.169333	0.00229634
DG	2 1	2 5	-0.0837147	0.0246864	0.0533888	-0.168142	0.00071279
DG	2 2	1 1	-0.0147302	0.0263007	0.999886	-0.104679	0.0752185
DG	2 2	1 2	-0.0255351	0.0237498	0.983504	-0.10676	0.0556893
DG	2 2	1 3	-0.0490043	0.0301427	0.825073	-0.152093	0.054084
DG	2 2	1 4	-0.0677008	0.0260085	0.26082	-0.15665	0.0212485
DG	2 2	1 5	-0.0514002	0.0253549	0.58826	-0.138114	0.0353137
DG	2 2	2 1	0.0348615	0.020525	0.78747	-0.0353342	0.105057
DG	2 2	2 3	-0.0454826	0.0216881	0.543563	-0.119656	0.028691
DG	2 2	2 4	-0.0486568	0.018046	0.221554	-0.110374	0.0130607
DG	2 2	2 5	-0.0488532	0.0214044	0.428844	-0.122057	0.0243501
DG	2 3	1 1	0.0307524	0.0276835	0.979526	-0.0639252	0.12543
DG	2 3	1 2	0.0199475	0.0217434	0.994544	-0.0544151	0.09431
DG	2 3	1 3	-0.00352172	0.0255464	1	-0.0908904	0.083847
DG	2 3	1 4	-0.0222182	0.0245553	0.995064	-0.106197	0.0617609
DG	2 3	1 5	-0.0059176	0.0264565	1	-0.096399	0.0845638
DG	2 3	2 1	0.0803441	0.0255538	0.0918403	-0.00704998	0.167738
DG	2 3	2 2	0.0454826	0.0216881	0.543563	-0.028691	0.119656
DG	2 3	2 4	-0.00317419	0.0182033	1	-0.0654295	0.0590811
DG	2 3	2 5	-0.00337059	0.0209474	1	-0.0750108	0.0682696
DG	2 4	1 1	0.0339266	0.025541	0.938485	-0.0534238	0.121277
DG	2 4	1 2	0.0231216	0.0203385	0.976204	-0.046436	0.0926793
DG	2 4	1 3	-0.000347532	0.022641	1	-0.0777799	0.0770849
DG	2 4	1 4	-0.019044	0.018545	0.987913	-0.0824679	0.0443799
DG	2 4	1 5	-0.00274341	0.022513	1	-0.0797381	0.0742513
DG	2 4	2 1	0.0835183	0.025092	0.0614604	-0.00229634	0.169333
DG	2 4	2 2	0.0486568	0.018046	0.221554	-0.0130607	0.110374
DG	2 4	2 3	0.00317419	0.0182033	1	-0.0590811	0.0654295
DG	2 4	2 5	-0.000196405	0.0179846	1	-0.0617038	0.061311
DG	2 5	1 1	0.034123	0.0264218	0.947742	-0.0562396	0.124486
DG	2 5	1 2	0.0233181	0.0213552	0.981719	-0.0497168	0.0963529
DG	2 5	1 3	-0.000151127	0.0238558	1	-0.0817382	0.081436
DG	2 5	1 4	-0.0188476	0.0219317	0.996622	-0.0938543	0.0561591
DG	2 5	1 5	-0.00254701	0.0228439	1	-0.0806734	0.0755793
DG	2 5	2 1	0.0837147	0.0246864	0.0533888	-0.00071279	0.168142
DG	2 5	2 2	0.0488532	0.0214044	0.428844	-0.0243501	0.122057
DG	2 5	2 3	0.00337059	0.0209474	1	-0.0682696	0.0750108
DG	2 5	2 4	0.000196405	0.0179846	1	-0.061311	0.0617038
LEC	1 1	1 2	-0.061474	0.0440392	0.918794	-0.212088	0.0891404
LEC	1 1	1 3	-0.0449604	0.0504899	0.995608	-0.217636	0.127715
LEC	1 1	1 4	-0.0132209	0.0517264	1	-0.190125	0.163684
LEC	1 1	1 5	-0.00762672	0.0435844	1	-0.156686	0.141432
LEC	1 1	2 1	-0.00135207	0.0447293	1	-0.154326	0.151622
LEC	1 1	2 2	-0.064079	0.0568161	0.977398	-0.25839	0.130232
LEC	1 1	2 3	-0.123236	0.0598031	0.566834	-0.327763	0.0812915
LEC	1 1	2 4	-0.0216751	0.0551749	0.999994	-0.210374	0.167023
LEC	1 1	2 5	0.00383207	0.0570775	1	-0.191373	0.199038
LEC	1 2	1 1	0.061474	0.0440392	0.918794	-0.0891404	0.212088
LEC	1 2	1 3	0.0165137	0.0410295	0.999993	-0.123807	0.156835
LEC	1 2	1 4	0.0482531	0.0368016	0.942921	-0.0776086	0.174115
LEC	1 2	1 5	0.0538473	0.0367664	0.895081	-0.0718941	0.179589
LEC	1 2	2 1	0.060122	0.0489412	0.961272	-0.107257	0.227501
LEC	1 2	2 2	-0.00260495	0.0513054	1	-0.17807	0.17286
LEC	1 2	2 3	-0.0617615	0.0469711	0.941979	-0.222403	0.09888
LEC	1 2	2 4	0.0397989	0.0439361	0.995024	-0.110463	0.190061
LEC	1 2	2 5	0.0653061	0.0461325	0.912367	-0.0924673	0.223079
LEC	1 3	1 1	0.0449604	0.0504899	0.995608	-0.127715	0.217636
LEC	1 3	1 2	-0.0165137	0.0410295	0.999993	-0.156835	0.123807
LEC	1 3	1 4	0.0317394	0.0393771	0.997914	-0.102931	0.166409
LEC	1 3	1 5	0.0373336	0.0406563	0.994506	-0.101711	0.176379
LEC	1 3	2 1	0.0436083	0.0673677	0.999627	-0.18679	0.274006
LEC	1 3	2 2	-0.0191186	0.0651157	1	-0.241815	0.203578
LEC	1 3	2 3	-0.0782752	0.0551864	0.911444	-0.267013	0.110463
LEC	1 3	2 4	0.0232852	0.0489102	0.999971	-0.143988	0.190558
LEC	1 3	2 5	0.0487924	0.0515345	0.993155	-0.127456	0.225041
LEC	1 4	1 1	0.0132209	0.0517264	1	-0.163684	0.190125
LEC	1 4	1 2	-0.0482531	0.0368016	0.942921	-0.174115	0.0776086
LEC	1 4	1 3	-0.0317394	0.0393771	0.997914	-0.166409	0.102931
LEC	1 4	1 5	0.00559419	0.0334973	1	-0.108967	0.120155
LEC	1 4	2 1	0.0118688	0.0554619	1	-0.177811	0.201549
LEC	1 4	2 2	-0.0508581	0.0561848	0.99505	-0.24301	0.141294
LEC	1 4	2 3	-0.110015	0.0530454	0.558339	-0.29143	0.0714011
LEC	1 4	2 4	-0.00845422	0.0400617	1	-0.145466	0.128557
LEC	1 4	2 5	0.017053	0.047378	0.999997	-0.14498	0.179086
LEC	1 5	1 1	0.00762672	0.0435844	1	-0.141432	0.156686
LEC	1 5	1 2	-0.0538473	0.0367664	0.895081	-0.179589	0.0718941
LEC	1 5	1 3	-0.0373336	0.0406563	0.994506	-0.176379	0.101711
LEC	1 5	1 4	-0.00559419	0.0334973	1	-0.120155	0.108967
LEC	1 5	2 1	0.00627465	0.0538113	1	-0.17776	0.19031
LEC	1 5	2 2	-0.0564523	0.0547728	0.987607	-0.243776	0.130871
LEC	1 5	2 3	-0.115609	0.0571526	0.59109	-0.311071	0.0798533
LEC	1 5	2 4	-0.0140484	0.0486337	1	-0.180376	0.152279
LEC	1 5	2 5	0.0114588	0.0493485	1	-0.157313	0.180231
LEC	2 1	1 1	0.00135207	0.0447293	1	-0.151622	0.154326
LEC	2 1	1 2	-0.060122	0.0489412	0.961272	-0.227501	0.107257
LEC	2 1	1 3	-0.0436083	0.0673677	0.999627	-0.274006	0.18679
LEC	2 1	1 4	-0.0118688	0.0554619	1	-0.201549	0.177811
LEC	2 1	1 5	-0.00627465	0.0538113	1	-0.19031	0.17776
LEC	2 1	2 2	-0.0627269	0.0443392	0.912671	-0.214367	0.0889133
LEC	2 1	2 3	-0.121883	0.0552025	0.47393	-0.310676	0.0669094
LEC	2 1	2 4	-0.0203231	0.0542048	0.999996	-0.205704	0.165058
LEC	2 1	2 5	0.00518414	0.0533286	1	-0.1772	0.187568
LEC	2 2	1 1	0.064079	0.0568161	0.977398	-0.130232	0.25839
LEC	2 2	1 2	0.00260495	0.0513054	1	-0.17286	0.17807
LEC	2 2	1 3	0.0191186	0.0651157	1	-0.203578	0.241815
LEC	2 2	1 4	0.0508581	0.0561848	0.99505	-0.141294	0.24301
LEC	2 2	1 5	0.0564523	0.0547728	0.987607	-0.130871	0.243776
LEC	2 2	2 1	0.0627269	0.0443392	0.912671	-0.0889133	0.214367
LEC	2 2	2 3	-0.0591566	0.0468517	0.954285	-0.21939	0.101077
LEC	2 2	2 4	0.0424038	0.0389838	0.982178	-0.0909211	0.175729
LEC	2 2	2 5	0.067911	0.0462389	0.893538	-0.0902262	0.226048
LEC	2 3	1 1	0.123236	0.0598031	0.566834	-0.0812915	0.327763
LEC	2 3	1 2	0.0617615	0.0469711	0.941979	-0.09888	0.222403
LEC	2 3	1 3	0.0782752	0.0551864	0.911444	-0.110463	0.267013
LEC	2 3	1 4	0.110015	0.0530454	0.558339	-0.0714011	0.29143
LEC	2 3	1 5	0.115609	0.0571526	0.59109	-0.0798533	0.311071
LEC	2 3	2 1	0.121883	0.0552025	0.47393	-0.0669094	0.310676
LEC	2 3	2 2	0.0591566	0.0468517	0.954285	-0.101077	0.21939
LEC	2 3	2 4	0.10156	0.0393236	0.269988	-0.0329264	0.236047
LEC	2 3	2 5	0.127068	0.0452515	0.180405	-0.0276929	0.281828
LEC	2 4	1 1	0.0216751	0.0551749	0.999994	-0.167023	0.210374
LEC	2 4	1 2	-0.0397989	0.0439361	0.995024	-0.190061	0.110463
LEC	2 4	1 3	-0.0232852	0.0489102	0.999971	-0.190558	0.143988
LEC	2 4	1 4	0.00845422	0.0400617	1	-0.128557	0.145466
LEC	2 4	1 5	0.0140484	0.0486337	1	-0.152279	0.180376
LEC	2 4	2 1	0.0203231	0.0542048	0.999996	-0.165058	0.205704
LEC	2 4	2 2	-0.0424038	0.0389838	0.982178	-0.175729	0.0909211
LEC	2 4	2 3	-0.10156	0.0393236	0.269988	-0.236047	0.0329264
LEC	2 4	2 5	0.0255072	0.0388511	0.999582	-0.107364	0.158378
LEC	2 5	1 1	-0.00383207	0.0570775	1	-0.199038	0.191373
LEC	2 5	1 2	-0.0653061	0.0461325	0.912367	-0.223079	0.0924673
LEC	2 5	1 3	-0.0487924	0.0515345	0.993155	-0.225041	0.127456
LEC	2 5	1 4	-0.017053	0.047378	0.999997	-0.179086	0.14498
LEC	2 5	1 5	-0.0114588	0.0493485	1	-0.180231	0.157313
LEC	2 5	2 1	-0.00518414	0.0533286	1	-0.187568	0.1772
LEC	2 5	2 2	-0.067911	0.0462389	0.893538	-0.226048	0.0902262
LEC	2 5	2 3	-0.127068	0.0452515	0.180405	-0.281828	0.0276929
LEC	2 5	2 4	-0.0255072	0.0388511	0.999582	-0.158378	0.107364
MEC	1 1	1 2	-0.000890041	0.0196949	1	-0.0682469	0.0664668
MEC	1 1	1 3	0.0210474	0.0225798	0.993879	-0.0561754	0.0982703
MEC	1 1	1 4	0.0267311	0.0231327	0.973575	-0.052383	0.105845
MEC	1 1	1 5	-0.00777352	0.0194915	0.999994	-0.0744347	0.0588876
MEC	1 1	2 1	0.0178484	0.0200035	0.995543	-0.0505638	0.0862607
MEC	1 1	2 2	0.00481809	0.0254089	1	-0.0820806	0.0917168
MEC	1 1	2 3	-0.00355682	0.0267448	1	-0.0950241	0.0879105
MEC	1 1	2 4	-0.00740159	0.024675	0.999999	-0.0917901	0.0769869
MEC	1 1	2 5	-0.0363072	0.0255258	0.910098	-0.123606	0.0509914
MEC	1 2	1 1	0.000890041	0.0196949	1	-0.0664668	0.0682469
MEC	1 2	1 3	0.0219375	0.0183489	0.967243	-0.040816	0.084691
MEC	1 2	1 4	0.0276211	0.0164582	0.79826	-0.028666	0.0839082
MEC	1 2	1 5	-0.00688347	0.0164424	0.99999	-0.0631167	0.0493498
MEC	1 2	2 1	0.0187385	0.0218872	0.996716	-0.0561157	0.0935927
MEC	1 2	2 2	0.00570813	0.0229445	1	-0.0727621	0.0841784
MEC	1 2	2 3	-0.00266678	0.0210061	1	-0.0745078	0.0691743
MEC	1 2	2 4	-0.00651155	0.0196488	0.999999	-0.0737106	0.0606875
MEC	1 2	2 5	-0.0354171	0.0206311	0.777555	-0.105976	0.0351413
MEC	1 3	1 1	-0.0210474	0.0225798	0.993879	-0.0982703	0.0561754
MEC	1 3	1 2	-0.0219375	0.0183489	0.967243	-0.084691	0.040816
MEC	1 3	1 4	0.00568362	0.01761	0.999999	-0.0545426	0.0659099
MEC	1 3	1 5	-0.028821	0.0181821	0.84453	-0.0910037	0.0333618
MEC	1 3	2 1	-0.003199	0.0301278	1	-0.106236	0.0998381
MEC	1 3	2 2	-0.0162294	0.0291206	0.999891	-0.115822	0.0833634
MEC	1 3	2 3	-0.0246043	0.0246801	0.990151	-0.10901	0.0598019
MEC	1 3	2 4	-0.028449	0.0218733	0.945537	-0.103256	0.0463578
MEC	1 3	2 5	-0.0573546	0.0230469	0.315168	-0.136175	0.021466
MEC	1 4	1 1	-0.0267311	0.0231327	0.973575	-0.105845	0.052383
MEC	1 4	1 2	-0.0276211	0.0164582	0.79826	-0.0839082	0.028666
MEC	1 4	1 3	-0.00568362	0.01761	0.999999	-0.0659099	0.0545426
MEC	1 4	1 5	-0.0345046	0.0149804	0.416502	-0.0857378	0.0167286
MEC	1 4	2 1	-0.00888262	0.0248033	0.999997	-0.0937101	0.0759449
MEC	1 4	2 2	-0.021913	0.0251266	0.996233	-0.107846	0.0640202
MEC	1 4	2 3	-0.0302879	0.0237226	0.951158	-0.111419	0.0508437
MEC	1 4	2 4	-0.0341327	0.0179161	0.665826	-0.095406	0.0271407
MEC	1 4	2 5	-0.0630382	0.0211881	0.130253	-0.135502	0.00942512
MEC	1 5	1 1	0.00777352	0.0194915	0.999994	-0.0588876	0.0744347
MEC	1 5	1 2	0.00688347	0.0164424	0.99999	-0.0493498	0.0631167
MEC	1 5	1 3	0.028821	0.0181821	0.84453	-0.0333618	0.0910037
MEC	1 5	1 4	0.0345046	0.0149804	0.416502	-0.0167286	0.0857378
MEC	1 5	2 1	0.025622	0.0240652	0.984552	-0.056681	0.107925
MEC	1 5	2 2	0.0125916	0.0244952	0.999944	-0.071182	0.0963652
MEC	1 5	2 3	0.00421669	0.0255594	1	-0.0831966	0.09163
MEC	1 5	2 4	0.000371927	0.0217497	1	-0.074012	0.0747559
MEC	1 5	2 5	-0.0285336	0.0220693	0.9474	-0.104011	0.0469436
MEC	2 1	1 1	-0.0178484	0.0200035	0.995543	-0.0862607	0.0505638
MEC	2 1	1 2	-0.0187385	0.0218872	0.996716	-0.0935927	0.0561157
MEC	2 1	1 3	0.003199	0.0301278	1	-0.0998381	0.106236
MEC	2 1	1 4	0.00888262	0.0248033	0.999997	-0.0759449	0.0937101
MEC	2 1	1 5	-0.025622	0.0240652	0.984552	-0.107925	0.056681
MEC	2 1	2 2	-0.0130304	0.0198291	0.999579	-0.0808459	0.0547852
MEC	2 1	2 3	-0.0214053	0.0246873	0.996392	-0.105836	0.0630255
MEC	2 1	2 4	-0.02525	0.0242411	0.986679	-0.108155	0.0576548
MEC	2 1	2 5	-0.0541556	0.0238493	0.435778	-0.13572	0.0274091
MEC	2 2	1 1	-0.00481809	0.0254089	1	-0.0917168	0.0820806
MEC	2 2	1 2	-0.00570813	0.0229445	1	-0.0841784	0.0727621
MEC	2 2	1 3	0.0162294	0.0291206	0.999891	-0.0833634	0.115822
MEC	2 2	1 4	0.021913	0.0251266	0.996233	-0.0640202	0.107846
MEC	2 2	1 5	-0.0125916	0.0244952	0.999944	-0.0963652	0.071182
MEC	2 2	2 1	0.0130304	0.0198291	0.999579	-0.0547852	0.0808459
MEC	2 2	2 3	-0.00837492	0.0209527	0.999993	-0.0800334	0.0632835
MEC	2 2	2 4	-0.0122197	0.0174341	0.999296	-0.0718444	0.0474051
MEC	2 2	2 5	-0.0411253	0.0206787	0.612862	-0.111846	0.0295959
MEC	2 3	1 1	0.00355682	0.0267448	1	-0.0879105	0.0950241
MEC	2 3	1 2	0.00266678	0.0210061	1	-0.0691743	0.0745078
MEC	2 3	1 3	0.0246043	0.0246801	0.990151	-0.0598019	0.10901
MEC	2 3	1 4	0.0302879	0.0237226	0.951158	-0.0508437	0.111419
MEC	2 3	1 5	-0.00421669	0.0255594	1	-0.09163	0.0831966
MEC	2 3	2 1	0.0214053	0.0246873	0.996392	-0.0630255	0.105836
MEC	2 3	2 2	0.00837492	0.0209527	0.999993	-0.0632835	0.0800334
MEC	2 3	2 4	-0.00384477	0.017586	1	-0.0639891	0.0562996
MEC	2 3	2 5	-0.0327503	0.0202371	0.82871	-0.101961	0.0364607
MEC	2 4	1 1	0.00740159	0.024675	0.999999	-0.0769869	0.0917901
MEC	2 4	1 2	0.00651155	0.0196488	0.999999	-0.0606875	0.0737106
MEC	2 4	1 3	0.028449	0.0218733	0.945537	-0.0463578	0.103256
MEC	2 4	1 4	0.0341327	0.0179161	0.665826	-0.0271407	0.095406
MEC	2 4	1 5	-0.000371927	0.0217497	1	-0.0747559	0.074012
MEC	2 4	2 1	0.02525	0.0242411	0.986679	-0.0576548	0.108155
MEC	2 4	2 2	0.0122197	0.0174341	0.999296	-0.0474051	0.0718444
MEC	2 4	2 3	0.00384477	0.017586	1	-0.0562996	0.0639891
MEC	2 4	2 5	-0.0289056	0.0173748	0.805896	-0.0883273	0.0305162
MEC	2 5	1 1	0.0363072	0.0255258	0.910098	-0.0509914	0.123606
MEC	2 5	1 2	0.0354171	0.0206311	0.777555	-0.0351413	0.105976
MEC	2 5	1 3	0.0573546	0.0230469	0.315168	-0.021466	0.136175
MEC	2 5	1 4	0.0630382	0.0211881	0.130253	-0.00942512	0.135502
MEC	2 5	1 5	0.0285336	0.0220693	0.9474	-0.0469436	0.104011
MEC	2 5	2 1	0.0541556	0.0238493	0.435778	-0.0274091	0.13572
MEC	2 5	2 2	0.0411253	0.0206787	0.612862	-0.0295959	0.111846
MEC	2 5	2 3	0.0327503	0.0202371	0.82871	-0.0364607	0.101961
MEC	2 5	2 4	0.0289056	0.0173748	0.805896	-0.0305162	0.0883273
PoHoDays1
SumSq	DF	MeanSq	F	pValue	pValueGG	pValueHF	pValueLB
0.0244945	4	0.00612363	1.24398	0.319089	0.323735	0.319089	0.307375
0.118143	24	0.00492263	1	0.5	0.5	0.5	0.5
PoHoDays2
SumSq	DF	MeanSq	F	pValue	pValueGG	pValueHF	pValueLB
0.0132828	4	0.0033207	0.668774	0.621177	0.557691	0.621177	0.450677
0.0993072	20	0.00496536	1	0.5	0.5	0.5	0.5
PoHoDays3
SumSq	DF	MeanSq	F	pValue	pValueGG	pValueHF	pValueLB
0.0136915	4	0.00342288	2.03926	0.101248	0.115822	0.101248	0.175211
0.0939955	56	0.00167849	1	0.5	0.5	0.5	0.5
PoHoDays4
SumSq	DF	MeanSq	F	pValue	pValueGG	pValueHF	pValueLB
0.024096	4	0.00602401	2.99237	0.0261571	0.0389804	0.0261571	0.105631
0.112735	56	0.00201312	1	0.5	0.5	0.5	0.5
PoHoDays5
SumSq	DF	MeanSq	F	pValue	pValueGG	pValueHF	pValueLB
0.0253702	4	0.00634256	1.81062	0.140814	0.167368	0.150525	0.201434
0.182154	52	0.00350297	1	0.5	0.5	0.5	0.5
PoHoDays6
SumSq	DF	MeanSq	F	pValue	pValueGG	pValueHF	pValueLB
0.079795	4	0.0199488	4.54765	0.00317301	0.00850419	0.00358016	0.0526072
0.228104	52	0.00438661	1	0.5	0.5	0.5	0.5

## Sheet: Fig2m
Two Way Analysis of Variance
Source of Variation	DF	SS	MS	F	P
Group	2	1.42023e+09	7.10117e+08	419.65	<0.001
Day	3	1.62935e+07	5.43117e+06	2.752	0.041
Group x Day	6	2.58866e+07	4.31443e+06	2.188	0.041
Residual	4871	8.24253e+09	1.69216e+06
Total	4882	9702394042	1987381
All Pairwise Multiple Comparison Procedures (Tukey Test):
Comparisons for factor: Group
Comparison	Diff of Means	p	q	P	P<0.050
DG' vs. LEC'	2163.67	3	36.028	<0.001	Yes
DG' vs. MEC'	775.954	3	28.302	<0.001	Yes
MEC' vs. LEC'	1387.72	3	23.485	<0.001	Yes
Comparisons for factor: Day
Comparison	Diff of Means	p	q	P	P<0.050
'4_5' vs. '1_2'	261.097	4	4.061	0.021	Yes
'4_5' vs. '3_4'	131.361	4	2.122	0.437	No
'4_5' vs. '2_3'	128.07	4	1.999	0.491	Do Not Test
'2_3' vs. '1_2'	133.027	4	2.027	0.478	No
'2_3' vs. '3_4'	3.291	4	0.052	1	Do Not Test
'3_4' vs. '1_2'	129.736	4	2.043	0.472	Do Not Test
Comparisons for factor: Group within '1_2'
Comparison	Diff of Means	p	q	P	P<0.050
DG' vs. LEC'	2225.83	3	17.918	<0.001	Yes
DG' vs. MEC'	756.26	3	13.646	<0.001	Yes
MEC' vs. LEC'	1469.57	3	12.062	<0.001	Yes
Comparisons for factor: Group within '2_3'
Comparison	Diff of Means	p	q	P	P<0.050
DG' vs. LEC'	1952.51	3	15.851	<0.001	Yes
DG' vs. MEC'	704.92	3	12.726	<0.001	Yes
MEC' vs. LEC'	1247.59	3	10.301	<0.001	Yes
Comparisons for factor: Group within '3_4'
Comparison	Diff of Means	p	q	P	P<0.050
DG' vs. LEC'	2323.62	3	20.338	<0.001	Yes
DG' vs. MEC'	875.315	3	16.11	<0.001	Yes
MEC' vs. LEC'	1448.3	3	12.856	<0.001	Yes
Comparisons for factor: Group within '4_5'
Comparison	Diff of Means	p	q	P	P<0.050
DG' vs. LEC'	2131.83	3	18.108	<0.001	Yes
DG' vs. MEC'	834.666	3	15.509	<0.001	Yes
MEC' vs. LEC'	1297.17	3	11.172	<0.001	Yes
Days within LEC
Group Name	N	Missing	Mean	Std Dev	SEM
'1_2'	472	0	1099.51	773.539	35.605
'2_3'	721	0	1237.83	816.998	30.427
'3_4'	725	0	1198.86	805.807	29.927
'4_5'	739	0	1261.54	822.002	30.238
Source of Variation	DF	SS	MS	F	P
Between Groups	3	8.37136e+06	2.79045e+06	4.276	0.005
Residual	2653	1.73119e+09	652540
Total	2656	1.73956e+09
Comparisons for factor: Day
Comparison	Diff of Means	p	q	P	P<0.050
'4_5' vs. '1_2'	162.022	4	4.814	0.004	Yes
'4_5' vs. '3_4'	62.675	4	2.099	0.447	No
'4_5' vs. '2_3'	23.704	4	0.793	0.944	Do Not Test
'2_3' vs. '1_2'	138.318	4	4.09	0.02	Yes
'2_3' vs. '3_4'	38.971	4	1.297	0.796	Do Not Test
'3_4' vs. '1_2'	99.347	4	2.941	0.16	No
Days within MEC
Group Name	N	Missing	Mean	Std Dev	SEM
'1_2'	679	0	1279.04	753.887	28.932
'2_3'	658	0	1342.94	777.308	30.303
'3_4'	651	0	1320.64	759.624	29.772
'4_5'	670	0	1376.05	777.263	30.028
Source of Variation	DF	SS	MS	F	P
Between Groups	3	3.35079e+06	1.11693e+06	1.898	0.128
Residual	2654	1.56154e+09	588372
Total	2657	1.56489e+09
Days within DG
Group Name	N	Missing	Mean	Std Dev	SEM
'1_2'	461	0	941.521	597.505	27.829
'2_3'	472	0	944.816	553.503	25.477
'3_4'	509	0	1005.32	562.796	24.945
'4_5'	515	0	1017.86	545.279	24.028
Source of Variation	DF	SS	MS	F	P
Between Groups	3	2.32966e+06	776554	2.437	0.063
Residual	1953	6.22255e+08	318615
Total	1956	624584378

[truncated: 129 more sheets: Fig2n, Fig2o, Fig2p, Fig2q, Fig2r, Fig3d, Fig3e, Fig3f, Fig3g, Fig3h, Fig3i, Fig3j, Fig3k, Fig4b, Fig4c, Fig4d, Fig4e, Fig4f, Fig4g, Fig5a …]
